# Supplementary material for: Differential cardiomyocyte transcriptomic remodeling during in vitro Trypanosoma cruzi infection using laboratory strains provides implications on pathogenic host responses
Source: Trop Med Health. 2023 Dec 7;51:68. doi: 10.1186/s41182-023-00552-6 (PMC10702087; doi:10.1186/s41182-023-00552-6)
Supplement: Supplementary file 1 — Additional file 1: Valid gene set at 24 and 48 hpi. Valid gene probes above the thresholds of intensity in every infection condition at 24- and 48-hpi timepoints. [file 41182_2023_552_MOESM1_ESM.xlsx]

## Sheet: 24-hpi valid genes
No.	Block	Row	Column	Expression value {Y1_24}	Expression value {Y2_24}	Average value {Y}	Average value {control}	Ratio {Y/control}	P-value {Y}	q-value {Y}	Expression value {C1_24}	Expression value {C2_24}	Average value {C}	Average value {control}	Ratio {C/control}	P-value {C}	q-value {C}	Expression value {T1_24}	Expression value {T2_24}	Average value {T}	Average value {control}	Ratio {T/control}	P-value {T}	q-value {T}	category	Probe Set ID	Gene Accession	Gene Symbol	Gene Description	mRNA Accession	mRNA Source	mRna - Description	mRNA - xhyb	EntrezGene ID	UniGene ID	SwissProt accession	Chromosome	GO Biological Process ID	GO Biological Process Term	GO Cellular Component ID	GO Cellular Component Term	GO Molecular Function ID	GO Molecular Function Term	Best Coverage TaqMan Assay
1	1	1	1	5614.1	5771.86	5692.98	2467.1	2.30756	0.00502705	0.0987419	5820.35	5788.09	5804.22	2467.1	2.35265	0.0045559	0.0985229	2992.3	3700.11	3346.21	2467.1	1.35633	0.13072	0.413172	main	TC0100000014.mm.2	NM_133826	Atp6v1h	ATPase, H+ transporting, lysosomal V1 subunit H	NM_133826	RefSeq	Mus musculus ATPase, H+ transporting, lysosomal V1 subunit H (Atp6v1h), transcript variant 1, mRNA.	FALSE	108664	Mm.27082	Q8BVE3	chr1	GO:0006810 // GO:0006811 // GO:0006897 // GO:0015991 // GO:0015992 // GO:0006897 // GO:0006897	transport // ion transport // endocytosis // ATP hydrolysis coupled proton transport // proton transport // endocytosis // endocytosis	GO:0000221 // GO:0005765 // GO:0070062 // GO:0005765 // GO:0005765 // GO:0070062 // GO:0070062	vacuolar proton-transporting V-type ATPase, V1 domain // lysosomal membrane // extracellular exosome // lysosomal membrane // lysosomal membrane // extracellular exosome // extracellular exosome	GO:0016820 // GO:0046961	hydrolase activity, acting on acid anhydrides, catalyzing transmembrane movement of substances // proton-transporting ATPase activity, rotational mechanism	Mm00505545_m1
3	3	3	3	705.298	569.993	637.645	587.201	1.08591	0.569932	0.704424	563.595	469.72	516.657	587.201	0.879865	0.324992	0.48061	476.435	459.338	467.886	587.201	0.796808	0.0422362	0.306406	main	TC0100000021.mm.2	NM_009826	Rb1cc1	RB1-inducible coiled-coil 1	NM_009826	RefSeq	Mus musculus RB1-inducible coiled-coil 1 (Rb1cc1), mRNA.	FALSE	12421	Mm.293811	Q9ESK9	chr1	GO:0000045 // GO:0001889 // GO:0001934 // GO:0006351 // GO:0006355 // GO:0006914 // GO:0007049 // GO:0007254 // GO:0007507 // GO:0010506 // GO:0043066 // GO:0045793 // GO:2001237 // GO:0008150	autophagosome assembly // liver development // positive regulation of protein phosphorylation // transcription, DNA-templated // regulation of transcription, DNA-templated // autophagy // cell cycle // JNK cascade // heart development // regulation of autophagy // negative regulation of apoptotic process // positive regulation of cell size // negative regulation of extrinsic apoptotic signaling p…	GO:0000407 // GO:0005634 // GO:0005634 // GO:0005737 // GO:0005737 // GO:0031965 // GO:0034045 // GO:1990316 // GO:1990316 // GO:1990316 // GO:0000407 // GO:0005634 // GO:0005737 // GO:0005737 // GO:0005829 // GO:0031965 // GO:0031965 // GO:1990316 // GO:1990316 // GO:0005575	pre-autophagosomal structure // nucleus // nucleus // cytoplasm // cytoplasm // nuclear membrane // pre-autophagosomal structure membrane // ATG1/ULK1 kinase complex // ATG1/ULK1 kinase complex // ATG1/ULK1 kinase complex // pre-autophagosomal structure // nucleus // cytoplasm // cytoplasm // cytosol // nuclear membrane // nuclear membrane // ATG1/ULK1 kinase complex // ATG1/ULK1 kinase complex /…	GO:0005515 // GO:0019901 // GO:0003674	protein binding // protein kinase binding // molecular_function	Mm00456545_m1
6	6	6	6	1858.92	1669.78	1764.35	1932.79	0.912853	0.34202	0.506063	2162.23	2265.97	2214.1	1932.79	1.14555	0.134295	0.282297	1889.19	2039.01	1964.1	1932.79	1.0162	0.81802	0.919551	main	TC0100000027.mm.2	NM_183028	Pcmtd1	protein-L-isoaspartate (D-aspartate) O-methyltransferase domain containing 1	NM_183028	RefSeq	Mus musculus protein-L-isoaspartate (D-aspartate) O-methyltransferase domain containing 1 (Pcmtd1), mRNA.	FALSE	319263	Mm.21539	P59913	chr1	GO:0006464 // GO:0006479 // GO:0008150 // GO:0032259	cellular protein modification process // protein methylation // biological_process // methylation	GO:0005737 // GO:0005575	cytoplasm // cellular_component	GO:0004719 // GO:0003674 // GO:0008168 // GO:0016740	protein-L-isoaspartate (D-aspartate) O-methyltransferase activity // molecular_function // methyltransferase activity // transferase activity	Mm01223614_g1
7	7	7	7	4032.18	3995.29	4013.74	2560.71	1.56743	0.0101831	0.112601	3785.18	4127.75	3956.46	2560.71	1.54507	0.0202471	0.132827	2981.85	3196.89	3089.37	2560.71	1.20645	0.0817242	0.358405	main	TC0100000038.mm.2	NM_021511	Rrs1	RRS1 ribosome biogenesis regulator homolog (S. cerevisiae)	NM_021511	RefSeq	Mus musculus RRS1 ribosome biogenesis regulator homolog (S. cerevisiae) (Rrs1), mRNA.	FALSE	59014	Mm.29061	Q9CYH6	chr1	GO:0002244 // GO:0007080 // GO:0042254 // GO:0000055 // GO:0000447 // GO:0007080 // GO:0007080 // GO:0042273	hematopoietic progenitor cell differentiation // mitotic metaphase plate congression // ribosome biogenesis // ribosomal large subunit export from nucleus // endonucleolytic cleavage in ITS1 to separate SSU-rRNA from 5.8S rRNA and LSU-rRNA from tricistronic rRNA transcript (SSU-rRNA, 5.8S rRNA, LSU-rRNA) // mitotic metaphase plate congression // mitotic metaphase plate congression // ribosomal la…	GO:0000794 // GO:0005634 // GO:0005730 // GO:0005730 // GO:0005783 // GO:0000794 // GO:0000794 // GO:0005634 // GO:0005634 // GO:0005730 // GO:0005730 // GO:0030687	condensed nuclear chromosome // nucleus // nucleolus // nucleolus // endoplasmic reticulum // condensed nuclear chromosome // condensed nuclear chromosome // nucleus // nucleus // nucleolus // nucleolus // preribosome, large subunit precursor	GO:0005515 // GO:0044822 // GO:0044822 // GO:0044822	protein binding // poly(A) RNA binding // poly(A) RNA binding // poly(A) RNA binding	Mm00491391_s1
8	8	8	8	96.887	67.3496	82.1183	59.9521	1.36973	0.245409	0.415258	81.9291	78.6496	80.2894	59.9521	1.33923	0.0120184	0.114654	69.1263	56.4209	62.7736	59.9521	1.04706	0.731944	0.872987	main	TC0100000039.mm.2	NM_175236	Adhfe1	alcohol dehydrogenase, iron containing, 1	NM_175236	RefSeq	Mus musculus alcohol dehydrogenase, iron containing, 1 (Adhfe1), transcript variant 1, mRNA.	FALSE	76187	Mm.28514	Q8R0N6	chr1	GO:0015993 // GO:0055114 // GO:0015993 // GO:0015993 // GO:0015993	molecular hydrogen transport // oxidation-reduction process // molecular hydrogen transport // molecular hydrogen transport // molecular hydrogen transport	GO:0005739 // GO:0005739	mitochondrion // mitochondrion	GO:0016491 // GO:0046872 // GO:0047988 // GO:0047988 // GO:0047988 // GO:0047988	oxidoreductase activity // metal ion binding // hydroxyacid-oxoacid transhydrogenase activity // hydroxyacid-oxoacid transhydrogenase activity // hydroxyacid-oxoacid transhydrogenase activity // hydroxyacid-oxoacid transhydrogenase activity	Mm00613827_m1
12	12	12	12	918.408	766.528	842.468	777.1	1.08412	0.606765	0.734166	995.716	926.221	960.969	777.1	1.23661	0.179401	0.331676	758.408	1050.72	904.563	777.1	1.16402	0.53123	0.744612	main	TC0100000048.mm.2	NM_026493	Cspp1	centrosome and spindle pole associated protein 1	NM_026493	RefSeq	Mus musculus centrosome and spindle pole associated protein 1 (Cspp1), mRNA.	FALSE	211660	Mm.244046	B2RX88	chr1	GO:0032467 // GO:0051781 // GO:0032467 // GO:0032467 // GO:0032467 // GO:0051781 // GO:0051781 // GO:0051781	positive regulation of cytokinesis // positive regulation of cell division // positive regulation of cytokinesis // positive regulation of cytokinesis // positive regulation of cytokinesis // positive regulation of cell division // positive regulation of cell division // positive regulation of cell division	GO:0000922 // GO:0000922 // GO:0005654 // GO:0005737 // GO:0005813 // GO:0005819 // GO:0005819 // GO:0005856 // GO:0005874 // GO:0000922 // GO:0000922 // GO:0005654 // GO:0005654 // GO:0005813 // GO:0005813 // GO:0005813 // GO:0005815 // GO:0005819 // GO:0005819	spindle pole // spindle pole // nucleoplasm // cytoplasm // centrosome // spindle // spindle // cytoskeleton // microtubule // spindle pole // spindle pole // nucleoplasm // nucleoplasm // centrosome // centrosome // centrosome // microtubule organizing center // spindle // spindle	GO:0005515	protein binding	Mm00471462_m1
18	18	18	18	10685.7	8662.26	9673.96	7245.27	1.33521	0.254955	0.424321	11817.4	9260.81	10539.1	7245.27	1.45462	0.194184	0.347993	6678.38	8957.52	7817.95	7245.27	1.07904	0.751929	0.884137	main	TC0100000092.mm.2	NM_001286628	Terf1	telomeric repeat binding factor 1	NM_001286628	RefSeq	Mus musculus telomeric repeat binding factor 1 (Terf1), transcript variant 2, mRNA.	FALSE	21749	Mm.4306	P70371	chr1	GO:0000237 // GO:0000723 // GO:0007004 // GO:0007049 // GO:0007067 // GO:0007094 // GO:0008156 // GO:0031116 // GO:0031627 // GO:0032211 // GO:0043065 // GO:0045141 // GO:0045840 // GO:0045931 // GO:0051260 // GO:0051301 // GO:0051974 // GO:0000086 // GO:0007004 // GO:0007094 // GO:0007094 // GO:0008156 // GO:0008156 // GO:0031116 // GO:0031116 // GO:0031627 // GO:0032211 // GO:0032211 // GO:0042…	leptotene // telomere maintenance // telomere maintenance via telomerase // cell cycle // mitotic nuclear division // mitotic spindle assembly checkpoint // negative regulation of DNA replication // positive regulation of microtubule polymerization // telomeric loop formation // negative regulation of telomere maintenance via telomerase // positive regulation of apoptotic process // meiotic telom…	GO:0000781 // GO:0000783 // GO:0000783 // GO:0000784 // GO:0000784 // GO:0005634 // GO:0005634 // GO:0005694 // GO:0005730 // GO:0005737 // GO:0005819 // GO:0005856 // GO:0070187 // GO:0000781 // GO:0000781 // GO:0000783 // GO:0000783 // GO:0000784 // GO:0000784 // GO:0005634 // GO:0005634 // GO:0005634 // GO:0005654 // GO:0005730 // GO:0005730 // GO:0005819 // GO:0005819 // GO:0070187 // GO:0070…	chromosome, telomeric region // nuclear telomere cap complex // nuclear telomere cap complex // nuclear chromosome, telomeric region // nuclear chromosome, telomeric region // nucleus // nucleus // chromosome // nucleolus // cytoplasm // spindle // cytoskeleton // telosome // chromosome, telomeric region // chromosome, telomeric region // nuclear telomere cap complex // nuclear telomere cap compl…	GO:0003677 // GO:0003691 // GO:0005515 // GO:0008017 // GO:0008301 // GO:0042162 // GO:0042162 // GO:0042803 // GO:0046982 // GO:0003691 // GO:0003691 // GO:0003691 // GO:0008017 // GO:0008017 // GO:0008301 // GO:0008301 // GO:0042162 // GO:0042162 // GO:0042803 // GO:0042803 // GO:0046982 // GO:0046982	DNA binding // double-stranded telomeric DNA binding // protein binding // microtubule binding // DNA binding, bending // telomeric DNA binding // telomeric DNA binding // protein homodimerization activity // protein heterodimerization activity // double-stranded telomeric DNA binding // double-stranded telomeric DNA binding // double-stranded telomeric DNA binding // microtubule binding // micro…	Mm00436922_m1
19	19	19	19	294.709	267.795	281.252	223.731	1.2571	0.062645	0.199787	250.33	254.535	252.433	223.731	1.12829	0.082176	0.218046	259.821	252.169	255.995	223.731	1.14421	0.0744516	0.351355	main	TC0100000097.mm.2	NM_133832	Rdh10	retinol dehydrogenase 10 (all-trans)	NM_133832	RefSeq	Mus musculus retinol dehydrogenase 10 (all-trans) (Rdh10), mRNA.	FALSE	98711	Mm.274376	Q8VCH7	chr1	GO:0001656 // GO:0001701 // GO:0002138 // GO:0007601 // GO:0008152 // GO:0008406 // GO:0009887 // GO:0014032 // GO:0031076 // GO:0035115 // GO:0042572 // GO:0042574 // GO:0043583 // GO:0043584 // GO:0048568 // GO:0048703 // GO:0055114 // GO:0060431 // GO:0060449 // GO:0007601 // GO:0007601 // GO:0042572 // GO:0042572 // GO:0042574 // GO:0042574	metanephros development // in utero embryonic development // retinoic acid biosynthetic process // visual perception // metabolic process // gonad development // organ morphogenesis // neural crest cell development // embryonic camera-type eye development // embryonic forelimb morphogenesis // retinol metabolic process // retinal metabolic process // ear development // nose development // embryon…	GO:0005737 // GO:0005783 // GO:0016020 // GO:0016021 // GO:0043231 // GO:0044297 // GO:0005737 // GO:0005737 // GO:0005789 // GO:0016020 // GO:0016021 // GO:0016021 // GO:0031090 // GO:0044297	cytoplasm // endoplasmic reticulum // membrane // integral component of membrane // intracellular membrane-bounded organelle // cell body // cytoplasm // cytoplasm // endoplasmic reticulum membrane // membrane // integral component of membrane // integral component of membrane // organelle membrane // cell body	GO:0004745 // GO:0004745 // GO:0016491 // GO:0052650 // GO:0004745 // GO:0004745 // GO:0052650	retinol dehydrogenase activity // retinol dehydrogenase activity // oxidoreductase activity // NADP-retinol dehydrogenase activity // retinol dehydrogenase activity // retinol dehydrogenase activity // NADP-retinol dehydrogenase activity	Mm00467154_g1
20	20	20	20	136.216	110.88	123.548	59.4557	2.07798	0.0214904	0.134101	110.98	123.265	117.122	59.4557	1.96991	0.00838177	0.104995	89.3548	89.7117	89.5332	59.4557	1.50588	0.0067211	0.251548	main	TC0100000101.mm.2	NM_026392	Tmem70	transmembrane protein 70	NM_026392	RefSeq	Mus musculus transmembrane protein 70 (Tmem70), transcript variant 2, mRNA.	FALSE	70397	Mm.194225	Q921N7	chr1	GO:0033615 // GO:0033615 // GO:0033615	mitochondrial proton-transporting ATP synthase complex assembly // mitochondrial proton-transporting ATP synthase complex assembly // mitochondrial proton-transporting ATP synthase complex assembly	GO:0005654 // GO:0005739 // GO:0005739 // GO:0005743 // GO:0016020 // GO:0016021 // GO:0032592 // GO:0005654 // GO:0005739 // GO:0005739 // GO:0032592 // GO:0032592	nucleoplasm // mitochondrion // mitochondrion // mitochondrial inner membrane // membrane // integral component of membrane // integral component of mitochondrial membrane // nucleoplasm // mitochondrion // mitochondrion // integral component of mitochondrial membrane // integral component of mitochondrial membrane	GO:0003674	molecular_function	Mm00466180_m1
21	21	21	21	1853.56	1239.21	1546.38	2834.43	0.545571	0.114884	0.269285	926.052	1330.79	1128.42	2834.43	0.398112	0.0486173	0.17411	711.516	935.316	823.416	2834.43	0.290505	0.0197583	0.269558	main	TC0100000103.mm.2	NM_001159711	Ly96	lymphocyte antigen 96	NM_001159711	RefSeq	Mus musculus lymphocyte antigen 96 (Ly96), transcript variant 2, mRNA.	FALSE	17087	Mm.116844	Q9JHF9	chr1	GO:0002376 // GO:0006954 // GO:0031663 // GO:0031663 // GO:0031666 // GO:0031666 // GO:0031666 // GO:0032496 // GO:0032497 // GO:0032760 // GO:0034142 // GO:0045087 // GO:0071222 // GO:0031663 // GO:0031663 // GO:0031666 // GO:0032496 // GO:0032496 // GO:0032497 // GO:0032497 // GO:0032497	immune system process // inflammatory response // lipopolysaccharide-mediated signaling pathway // lipopolysaccharide-mediated signaling pathway // positive regulation of lipopolysaccharide-mediated signaling pathway // positive regulation of lipopolysaccharide-mediated signaling pathway // positive regulation of lipopolysaccharide-mediated signaling pathway // response to lipopolysaccharide // d…	GO:0005576 // GO:0031226 // GO:0046696 // GO:0046696 // GO:0005615 // GO:0031226 // GO:0031226 // GO:0031226 // GO:0046696 // GO:0046696	extracellular region // intrinsic component of plasma membrane // lipopolysaccharide receptor complex // lipopolysaccharide receptor complex // extracellular space // intrinsic component of plasma membrane // intrinsic component of plasma membrane // intrinsic component of plasma membrane // lipopolysaccharide receptor complex // lipopolysaccharide receptor complex	GO:0001875 // GO:0005515 // GO:0001875 // GO:0001875 // GO:0001875	lipopolysaccharide receptor activity // protein binding // lipopolysaccharide receptor activity // lipopolysaccharide receptor activity // lipopolysaccharide receptor activity	Mm01227593_m1
30	30	30	30	62.7736	67.6995	65.2366	59.3724	1.09877	0.138543	0.296905	46.5317	62.3195	54.4256	59.3724	0.916682	0.573648	0.697562	41.4929	67.6498	54.5713	59.3724	0.919136	0.687373	0.848556	main	TC0100000131.mm.2	NM_027974	Efhc1	EF-hand domain (C-terminal) containing 1	NM_027974	RefSeq	Mus musculus EF-hand domain (C-terminal) containing 1 (Efhc1), mRNA.	FALSE	71877	Mm.29178	Q9D9T8	chr1	GO:0006874 // GO:0021795 // GO:0043065 // GO:0021795 // GO:0021795	cellular calcium ion homeostasis // cerebral cortex cell migration // positive regulation of apoptotic process // cerebral cortex cell migration // cerebral cortex cell migration	GO:0005737 // GO:0005813 // GO:0005856 // GO:0005929 // GO:0005930 // GO:0043025 // GO:0072686 // GO:0005813 // GO:0005815 // GO:0005819 // GO:0072686 // GO:0005813 // GO:0072686	cytoplasm // centrosome // cytoskeleton // cilium // axoneme // neuronal cell body // mitotic spindle // centrosome // microtubule organizing center // spindle // mitotic spindle // centrosome // mitotic spindle	GO:0005509 // GO:0008022	calcium ion binding // protein C-terminus binding	Mm01238961_m1
38	38	38	38	4956.64	4095.39	4526.01	2222.31	2.03663	0.0528077	0.184865	5886.98	4498.17	5192.57	2222.31	2.33657	0.0493286	0.174845	2979.34	3485.08	3232.21	2222.31	1.45444	0.143654	0.427348	main	TC0100000171.mm.2	NM_026719	Lmbrd1	LMBR1 domain containing 1	NM_026719	RefSeq	Mus musculus LMBR1 domain containing 1 (Lmbrd1), transcript variant 1, mRNA.	FALSE	68421	Mm.336563	Q8K0B2	chr1	GO:0006810 // GO:0038016 // GO:0043408 // GO:0046325 // GO:0046627 // GO:0051898	transport // insulin receptor internalization // regulation of MAPK cascade // negative regulation of glucose import // negative regulation of insulin receptor signaling pathway // negative regulation of protein kinase B signaling	GO:0005764 // GO:0005886 // GO:0016020 // GO:0016021 // GO:0045334 // GO:0005764 // GO:0005765 // GO:0016020 // GO:0016020	lysosome // plasma membrane // membrane // integral component of membrane // clathrin-coated endocytic vesicle // lysosome // lysosomal membrane // membrane // membrane	GO:0005158 // GO:0031419	insulin receptor binding // cobalamin binding	Mm00660589_m1
44	44	44	44	1797.57	1561.62	1679.6	1074.69	1.56286	0.0294295	0.148305	1880.28	1738.04	1809.16	1074.69	1.68342	0.00974909	0.108726	1162.92	1708.9	1435.91	1074.69	1.33611	0.298583	0.570061	main	TC0100000215.mm.2	NM_001159729	Rab23	RAB23, member RAS oncogene family	NM_001159729	RefSeq	Mus musculus RAB23, member RAS oncogene family (Rab23), transcript variant 2, mRNA.	FALSE	19335	Mm.86744	P35288	chr1	GO:0000045 // GO:0001843 // GO:0006810 // GO:0006886 // GO:0006968 // GO:0007165 // GO:0007264 // GO:0007275 // GO:0007399 // GO:0008589 // GO:0015031 // GO:0021513 // GO:0021513 // GO:0021904 // GO:0032482 // GO:0042384 // GO:0042733 // GO:0042992 // GO:0045861 // GO:0097094 // GO:0000045 // GO:0000045 // GO:0006886 // GO:0006968 // GO:0006968 // GO:0032482 // GO:0042384 // GO:0042992 // GO:0042…	autophagosome assembly // neural tube closure // transport // intracellular protein transport // cellular defense response // signal transduction // small GTPase mediated signal transduction // multicellular organismal development // nervous system development // regulation of smoothened signaling pathway // protein transport // spinal cord dorsal/ventral patterning // spinal cord dorsal/ventral …	GO:0005737 // GO:0005768 // GO:0005776 // GO:0005886 // GO:0005886 // GO:0010008 // GO:0016020 // GO:0031410 // GO:0045335 // GO:0070062 // GO:0005737 // GO:0005737 // GO:0005737 // GO:0005776 // GO:0005776 // GO:0005776 // GO:0005886 // GO:0005886 // GO:0010008 // GO:0030670 // GO:0045335 // GO:0045335 // GO:0070062 // GO:0045335 // GO:0070062	cytoplasm // endosome // autophagosome // plasma membrane // plasma membrane // endosome membrane // membrane // cytoplasmic vesicle // phagocytic vesicle // extracellular exosome // cytoplasm // cytoplasm // cytoplasm // autophagosome // autophagosome // autophagosome // plasma membrane // plasma membrane // endosome membrane // phagocytic vesicle membrane // phagocytic vesicle // phagocytic ves…	GO:0000166 // GO:0003924 // GO:0005525 // GO:0003924 // GO:0003924	nucleotide binding // GTPase activity // GTP binding // GTPase activity // GTPase activity	Mm01223782_m1
45	45	45	45	2088.08	2072.67	2080.38	2227.41	0.933988	0.647428	0.763865	3071.88	2171.84	2621.86	2227.41	1.17709	0.535041	0.66828	1716.01	2289.76	2002.88	2227.41	0.899198	0.612287	0.801266	main	TC0100000216.mm.2	NM_001276764	Dst	dystonin	NM_001276764	RefSeq	Mus musculus dystonin (Dst), transcript variant 1, mRNA.	FALSE	13518	Mm.336625 // Mm.487428	Q91ZU6	chr1	GO:0007010 // GO:0007050 // GO:0007155 // GO:0007409 // GO:0008090 // GO:0031110 // GO:0031122 // GO:0046907 // GO:0045104	cytoskeleton organization // cell cycle arrest // cell adhesion // axonogenesis // retrograde axon cargo transport // regulation of microtubule polymerization or depolymerization // cytoplasmic microtubule organization // intracellular transport // intermediate filament cytoskeleton organization	GO:0001725 // GO:0005634 // GO:0005635 // GO:0005737 // GO:0005783 // GO:0005789 // GO:0005856 // GO:0005874 // GO:0005882 // GO:0005886 // GO:0005925 // GO:0009898 // GO:0014704 // GO:0015629 // GO:0015630 // GO:0016020 // GO:0016021 // GO:0016023 // GO:0030018 // GO:0030054 // GO:0030056 // GO:0031673 // GO:0042383 // GO:0042995 // GO:0048471 // GO:0060053 // GO:0097038 // GO:0097481 // GO:0005…	stress fiber // nucleus // nuclear envelope // cytoplasm // endoplasmic reticulum // endoplasmic reticulum membrane // cytoskeleton // microtubule // intermediate filament // plasma membrane // focal adhesion // cytoplasmic side of plasma membrane // intercalated disc // actin cytoskeleton // microtubule cytoskeleton // membrane // integral component of membrane // cytoplasmic membrane-bounded ve…	GO:0003779 // GO:0005509 // GO:0005515 // GO:0008017 // GO:0008092 // GO:0042803 // GO:0046872 // GO:0051010	actin binding // calcium ion binding // protein binding // microtubule binding // cytoskeletal protein binding // protein homodimerization activity // metal ion binding // microtubule plus-end binding	Mm01227118_m1
46	46	46	46	4531.18	3902.45	4216.82	3183.01	1.32479	0.251438	0.421481	3558.36	3999.58	3778.97	3183.01	1.18723	0.408354	0.561544	2317.78	2807.28	2562.53	3183.01	0.805066	0.394225	0.646325	main	TC0100000222.mm.2	NM_178601	Imp4	IMP4, U3 small nucleolar ribonucleoprotein, homolog (yeast)	NM_178601	RefSeq	Mus musculus IMP4, U3 small nucleolar ribonucleoprotein, homolog (yeast) (Imp4), mRNA.	FALSE	27993	Mm.289667	Q8VHZ7	chr1	GO:0006364 // GO:0042254 // GO:0006364	rRNA processing // ribosome biogenesis // rRNA processing	GO:0005634 // GO:0005730 // GO:0030529 // GO:0032040 // GO:0034457 // GO:0005730 // GO:0005730 // GO:0005730 // GO:0032040 // GO:0034457	nucleus // nucleolus // ribonucleoprotein complex // small-subunit processome // Mpp10 complex // nucleolus // nucleolus // nucleolus // small-subunit processome // Mpp10 complex	GO:0003723 // GO:0030515 // GO:0030519 // GO:0042134 // GO:0003723 // GO:0030515 // GO:0030519 // GO:0042134	RNA binding // snoRNA binding // snoRNP binding // rRNA primary transcript binding // RNA binding // snoRNA binding // snoRNP binding // rRNA primary transcript binding	Mm00618061_m1
52	52	52	52	1051.07	760.271	905.671	1011.21	0.895632	0.678333	0.787297	929.627	987.013	958.32	1011.21	0.947697	0.826809	0.887239	747.776	704.787	726.281	1011.21	0.718231	0.193531	0.477353	main	TC0100000233.mm.2	NM_145516	Plekhb2	pleckstrin homology domain containing, family B (evectins) member 2	NM_145516	RefSeq	Mus musculus pleckstrin homology domain containing, family B (evectins) member 2 (Plekhb2), transcript variant 1, mRNA.	FALSE	226971	Mm.292751	Q9QZC7	chr1	GO:0008150	biological_process	GO:0005768 // GO:0016020 // GO:0005575 // GO:0055038	endosome // membrane // cellular_component // recycling endosome membrane	GO:0003674	molecular_function	Mm00461093_m1
53	53	53	53	221.6	183.827	202.713	280.851	0.721781	0.0917692	0.238506	176.625	153.186	164.905	280.851	0.587163	0.0264044	0.144275	149.97	140.237	145.104	280.851	0.516657	0.00881227	0.257067	main	TC0100000237.mm.2	NM_015818	Hs6st1	heparan sulfate 6-O-sulfotransferase 1	NM_015818	RefSeq	Mus musculus heparan sulfate 6-O-sulfotransferase 1 (Hs6st1), mRNA.	FALSE	50785	Mm.213566	Q9QYK5	chr1	GO:0001525 // GO:0015012 // GO:0015015 // GO:0048286 // GO:0048666 // GO:0060716 // GO:0048666 // GO:0048666 // GO:0048666	angiogenesis // heparan sulfate proteoglycan biosynthetic process // heparan sulfate proteoglycan biosynthetic process, enzymatic modification // lung alveolus development // neuron development // labyrinthine layer blood vessel development // neuron development // neuron development // neuron development	GO:0016020 // GO:0016021	membrane // integral component of membrane	GO:0001517 // GO:0001537 // GO:0004394 // GO:0008146 // GO:0016232 // GO:0016740 // GO:0017095 // GO:0018721 // GO:0018722 // GO:0018723 // GO:0018724 // GO:0018725 // GO:0018726 // GO:0018727 // GO:0019111 // GO:0034930 // GO:0050694 // GO:0050698 // GO:0051922 // GO:0080131	N-acetylglucosamine 6-O-sulfotransferase activity // N-acetylgalactosamine 4-O-sulfotransferase activity // heparan sulfate 2-O-sulfotransferase activity // sulfotransferase activity // HNK-1 sulfotransferase activity // transferase activity // heparan sulfate 6-O-sulfotransferase activity // trans-9R,10R-dihydrodiolphenanthrene sulfotransferase activity // 1-phenanthrol sulfotransferase activity…	Mm01229698_s1
56	56	56	56	109.257	91.2752	100.266	82.9432	1.20885	0.578354	0.710855	106.187	127.228	116.707	82.9432	1.40708	0.404513	0.55791	139.862	119.967	129.914	82.9432	1.5663	0.312901	0.580433	main	TC0100000244.mm.2	NM_033570	Cnnm4	cyclin M4	NM_033570	RefSeq	Mus musculus cyclin M4 (Cnnm4), mRNA.	FALSE	94220	Mm.422638	Q69ZF7	chr1	GO:0006810 // GO:0006811 // GO:0007601 // GO:0010960 // GO:0015693 // GO:0031214 // GO:0050896 // GO:0070166 // GO:0035725 // GO:1903830	transport // ion transport // visual perception // magnesium ion homeostasis // magnesium ion transport // biomineral tissue development // response to stimulus // enamel mineralization // sodium ion transmembrane transport // magnesium ion transmembrane transport	GO:0005886 // GO:0016020 // GO:0016021 // GO:0016323	plasma membrane // membrane // integral component of membrane // basolateral plasma membrane	GO:0015081 // GO:0015095	sodium ion transmembrane transporter activity // magnesium ion transmembrane transporter activity	Mm00459654_m1
58	58	58	58	9875.53	9707.33	9791.43	11581.3	0.845452	0.0235968	0.137908	10249.8	9518.62	9884.2	11581.3	0.853463	0.0703908	0.202985	6909.12	7699.33	7304.23	11581.3	0.630692	0.0161997	0.266513	main	TC0100000253.mm.2	NM_009942	Cox5b	cytochrome c oxidase subunit Vb	NM_009942	RefSeq	Mus musculus cytochrome c oxidase subunit Vb (Cox5b), mRNA.	FALSE	12859	Mm.180182	P19536	chr1	GO:1902600	hydrogen ion transmembrane transport	GO:0005739 // GO:0005743 // GO:0005739 // GO:0005740 // GO:0005743 // GO:0016020 // GO:0043209	mitochondrion // mitochondrial inner membrane // mitochondrion // mitochondrial envelope // mitochondrial inner membrane // membrane // myelin sheath	GO:0004129 // GO:0046872	cytochrome-c oxidase activity // metal ion binding	Mm01229713_g1
62	62	62	62	150.709	144.18	147.445	97.4639	1.51281	0.0198274	0.13132	168.798	175.563	172.18	97.4639	1.76661	0.0103458	0.110357	143.022	86.6655	114.844	97.4639	1.17832	0.652151	0.827347	main	TC0100000259.mm.2	NM_030266	Inpp4a	inositol polyphosphate-4-phosphatase, type I	NM_030266	RefSeq	Mus musculus inositol polyphosphate-4-phosphatase, type I (Inpp4a), transcript variant 1, mRNA.	FALSE	269180	Mm.5294	Q9EPW0	chr1	GO:0006798 // GO:0016311 // GO:0036092 // GO:0036092	polyphosphate catabolic process // dephosphorylation // phosphatidylinositol-3-phosphate biosynthetic process // phosphatidylinositol-3-phosphate biosynthetic process	GO:0016020 // GO:0016021	membrane // integral component of membrane	GO:0016316 // GO:0016787 // GO:0034597 // GO:0016316	phosphatidylinositol-3,4-bisphosphate 4-phosphatase activity // hydrolase activity // phosphatidylinositol-4,5-bisphosphate 4-phosphatase activity // phosphatidylinositol-3,4-bisphosphate 4-phosphatase activity	Mm00518846_m1
63	63	63	63	580.087	546.068	563.078	715.124	0.787384	0.0212995	0.133805	486.291	511.562	498.927	715.124	0.697678	0.00753603	0.103054	551.543	559.693	555.618	715.124	0.776953	0.00624069	0.246978	main	TC0100000260.mm.2	NM_026123	Unc50	unc-50 homolog (C. elegans)	NM_026123	RefSeq	Mus musculus unc-50 homolog (C. elegans) (Unc50), mRNA.	FALSE	67387	Mm.27404	Q9CQ61	chr1	GO:0006810 // GO:0007166 // GO:0015031 // GO:0006810 // GO:0006810 // GO:0007166	transport // cell surface receptor signaling pathway // protein transport // transport // transport // cell surface receptor signaling pathway	GO:0000139 // GO:0005634 // GO:0005637 // GO:0005794 // GO:0016020 // GO:0016021 // GO:0030173 // GO:0000139 // GO:0005637 // GO:0005794 // GO:0030173	Golgi membrane // nucleus // nuclear inner membrane // Golgi apparatus // membrane // integral component of membrane // integral component of Golgi membrane // Golgi membrane // nuclear inner membrane // Golgi apparatus // integral component of Golgi membrane	GO:0003723 // GO:0003723	RNA binding // RNA binding	Mm01225578_m1
64	64	64	64	433.635	443.864	438.75	297.733	1.47363	0.0146889	0.122851	438.596	464.019	451.308	297.733	1.51581	0.0164501	0.124541	221.207	416.049	318.628	297.733	1.07018	0.95614	0.980381	main	TC0100000267.mm.2	NM_001037918	Lipt1	lipoyltransferase 1	NM_001037918	RefSeq	Mus musculus lipoyltransferase 1 (Lipt1), mRNA.	FALSE	623661	Mm.389100	Q8VCM4	chr1	GO:0006464 // GO:0009249 // GO:0008150	cellular protein modification process // protein lipoylation // biological_process	GO:0005739 // GO:0005739	mitochondrion // mitochondrion	GO:0004147 // GO:0004772 // GO:0008080 // GO:0008374 // GO:0008951 // GO:0016406 // GO:0016407 // GO:0016408 // GO:0016409 // GO:0016410 // GO:0016411 // GO:0016412 // GO:0016413 // GO:0016414 // GO:0016415 // GO:0016416 // GO:0016417 // GO:0016418 // GO:0016419 // GO:0016420 // GO:0016454 // GO:0016740 // GO:0016746 // GO:0016748 // GO:0016749 // GO:0016750 // GO:0016751 // GO:0016752 // GO:0016…	dihydrolipoamide branched chain acyltransferase activity // sterol O-acyltransferase activity // N-acetyltransferase activity // O-acyltransferase activity // palmitoleoyl [acyl-carrier-protein]-dependent acyltransferase activity // carnitine O-acyltransferase activity // acetyltransferase activity // C-acyltransferase activity // palmitoyltransferase activity // N-acyltransferase activity // acy…	Mm03033563_s1
65	65	65	65	621.777	530.751	576.264	1237.89	0.465521	0.0124982	0.11798	642.143	666.752	654.447	1237.89	0.528679	0.0038837	0.0985229	620.873	424.697	522.785	1237.89	0.422319	0.0449929	0.310868	main	TC0100000268.mm.2	NM_027098	Mrpl30	mitochondrial ribosomal protein L30	NM_027098	RefSeq	Mus musculus mitochondrial ribosomal protein L30 (Mrpl30), mRNA.	FALSE	107734	Mm.26614	Q9D7N6	chr1	GO:0008150	biological_process	GO:0005739 // GO:0005761 // GO:0005840 // GO:0030529 // GO:0005739	mitochondrion // mitochondrial ribosome // ribosome // ribonucleoprotein complex // mitochondrion	GO:0003674	molecular_function	Mm01700684_g1
66	66	66	66	4547.3	4372.41	4459.85	3732.06	1.19501	0.265685	0.43426	4286.44	4917.07	4601.76	3732.06	1.23303	0.260014	0.418055	2314.6	4045.01	3179.8	3732.06	0.852024	0.592652	0.790274	main	TC0100000271.mm.2	NM_198303	Eif5b	eukaryotic translation initiation factor 5B	NM_198303	RefSeq	Mus musculus eukaryotic translation initiation factor 5B (Eif5b), mRNA.	FALSE	226982	Mm.260943	Q05D44	chr1	GO:0006412 // GO:0006413 // GO:0006446 // GO:0006413 // GO:0006446	translation // translational initiation // regulation of translational initiation // translational initiation // regulation of translational initiation	GO:0005737 // GO:0005622 // GO:0005737 // GO:0005737	cytoplasm // intracellular // cytoplasm // cytoplasm	GO:0000166 // GO:0003743 // GO:0003924 // GO:0005525 // GO:0044822 // GO:0003743 // GO:0003743 // GO:0003924 // GO:0044822 // GO:0044822	nucleotide binding // translation initiation factor activity // GTPase activity // GTP binding // poly(A) RNA binding // translation initiation factor activity // translation initiation factor activity // GTPase activity // poly(A) RNA binding // poly(A) RNA binding	Mm01227225_m1
68	68	68	68	4823.99	4961.74	4892.87	5375.14	0.910277	0.34837	0.512369	5094.75	5138.04	5116.39	5375.14	0.951862	0.593125	0.712014	4104.76	4822.69	4463.73	5375.14	0.830439	0.230476	0.512603	main	TC0100000280.mm.2	NM_026850	Pdcl3	phosducin-like 3	NM_026850	RefSeq	Mus musculus phosducin-like 3 (Pdcl3), mRNA.	FALSE	68833	Mm.28121	Q8BVF2	chr1	GO:0001525 // GO:0001938 // GO:0006457 // GO:0006915 // GO:0045766 // GO:0050730 // GO:2000059 // GO:0001938 // GO:0001938 // GO:0006457 // GO:0006457 // GO:0045766 // GO:0045766 // GO:0050730 // GO:0050730 // GO:2000059 // GO:2000059	angiogenesis // positive regulation of endothelial cell proliferation // protein folding // apoptotic process // positive regulation of angiogenesis // regulation of peptidyl-tyrosine phosphorylation // negative regulation of protein ubiquitination involved in ubiquitin-dependent protein catabolic process // positive regulation of endothelial cell proliferation // positive regulation of endotheli…	GO:0005737 // GO:0005737 // GO:0005737 // GO:0005737	cytoplasm // cytoplasm // cytoplasm // cytoplasm	GO:0043184 // GO:0044183 // GO:0044183 // GO:0044183	vascular endothelial growth factor receptor 2 binding // protein binding involved in protein folding // protein binding involved in protein folding // protein binding involved in protein folding	Mm00804272_m1
70	70	70	70	93860.2	95243.1	94551.7	97989.8	0.964914	0.695912	0.800121	99264.8	90080.7	94672.8	97989.8	0.96615	0.742926	0.82738	65523.6	88458.9	76991.2	97989.8	0.785707	0.27313	0.549095	main	TC0100000284.mm.2	NM_001252218	Rpl31	ribosomal protein L31	NM_001252218	RefSeq	Mus musculus ribosomal protein L31 (Rpl31), transcript variant 1, mRNA.	FALSE	114641	Mm.379302 // Mm.443000	P62900	chr1	GO:0006412 // GO:0002181	translation // cytoplasmic translation	GO:0005622 // GO:0005840 // GO:0005925 // GO:0016020 // GO:0022625 // GO:0030529 // GO:0070062 // GO:0005925 // GO:0005925 // GO:0016020 // GO:0016020 // GO:0022625 // GO:0022625 // GO:0070062 // GO:0070062	intracellular // ribosome // focal adhesion // membrane // cytosolic large ribosomal subunit // ribonucleoprotein complex // extracellular exosome // focal adhesion // focal adhesion // membrane // membrane // cytosolic large ribosomal subunit // cytosolic large ribosomal subunit // extracellular exosome // extracellular exosome	GO:0003735 // GO:0044822 // GO:0003735 // GO:0044822 // GO:0044822	structural constituent of ribosome // poly(A) RNA binding // structural constituent of ribosome // poly(A) RNA binding // poly(A) RNA binding	Mm02604556_s1
71	71	71	71	2516.08	2141.13	2328.6	2726.24	0.854145	0.349518	0.513584	1907.91	2104.95	2006.43	2726.24	0.735969	0.113375	0.256669	1792.16	2105.49	1948.83	2726.24	0.714841	0.121855	0.403029	main	TC0100000286.mm.2	NM_028043	Cnot11	CCR4-NOT transcription complex, subunit 11	NM_028043	RefSeq	Mus musculus CCR4-NOT transcription complex, subunit 11 (Cnot11), mRNA.	FALSE	52846	Mm.259421	Q9CWN7	chr1	GO:0006351 // GO:0006355 // GO:0006417 // GO:0031047 // GO:0008150	transcription, DNA-templated // regulation of transcription, DNA-templated // regulation of translation // gene silencing by RNA // biological_process	GO:0005634 // GO:0005737 // GO:0030014 // GO:0030014 // GO:0030014 // GO:0030014	nucleus // cytoplasm // CCR4-NOT complex // CCR4-NOT complex // CCR4-NOT complex // CCR4-NOT complex	GO:0003674	molecular_function	Mm00546871_m1
72	72	72	72	4432.61	3810.02	4121.32	4017.13	1.02593	0.859334	0.915203	5126.31	4390.85	4758.58	4017.13	1.18457	0.49991	0.639414	4129.35	4715.58	4422.47	4017.13	1.1009	0.658764	0.831342	main	TC0100000289.mm.2	NM_001252200	Map4k4	mitogen-activated protein kinase kinase kinase kinase 4	NM_001252200	RefSeq	Mus musculus mitogen-activated protein kinase kinase kinase kinase 4 (Map4k4), transcript variant 1, mRNA.	FALSE	26921	Mm.491139	P97820	chr1	GO:0000165 // GO:0006468 // GO:0006468 // GO:0006950 // GO:0007346 // GO:0010977 // GO:0016310 // GO:0031098 // GO:0032147 // GO:0035556 // GO:0035556 // GO:0042981 // GO:0043066 // GO:0046328 // GO:0048812 // GO:0061179 // GO:0070571 // GO:0000165 // GO:0006468 // GO:0006468 // GO:0007346 // GO:0031098 // GO:0032147 // GO:0035556 // GO:0042981 // GO:0043066 // GO:0046328 // GO:0046328 // GO:0048…	MAPK cascade // protein phosphorylation // protein phosphorylation // response to stress // regulation of mitotic cell cycle // negative regulation of neuron projection development // phosphorylation // stress-activated protein kinase signaling cascade // activation of protein kinase activity // intracellular signal transduction // intracellular signal transduction // regulation of apoptotic proc…	GO:0005737 // GO:0005737 // GO:0005737 // GO:0005737	cytoplasm // cytoplasm // cytoplasm // cytoplasm	GO:0000166 // GO:0004111 // GO:0004672 // GO:0004674 // GO:0004674 // GO:0005524 // GO:0005524 // GO:0016301 // GO:0016740 // GO:0004111 // GO:0004674 // GO:0004674 // GO:0005524 // GO:0005524 // GO:0008349	nucleotide binding // creatine kinase activity // protein kinase activity // protein serine/threonine kinase activity // protein serine/threonine kinase activity // ATP binding // ATP binding // kinase activity // transferase activity // creatine kinase activity // protein serine/threonine kinase activity // protein serine/threonine kinase activity // ATP binding // ATP binding // MAP kinase kina…	Mm00500799_m1
74	74	74	74	48.8153	49.7873	49.3013	56.1319	0.878312	0.380052	0.541714	72.7088	66.2954	69.5021	56.1319	1.23819	0.208948	0.363232	28.069	61.6152	44.8421	56.1319	0.798871	0.546459	0.755977	main	TC0100000295.mm.2	NM_001123382	Il1r1	interleukin 1 receptor, type I	NM_001123382	RefSeq	Mus musculus interleukin 1 receptor, type I (Il1r1), transcript variant 2, mRNA.	FALSE	16177	Mm.896	P13504	chr1	GO:0007165 // GO:0009314 // GO:0010286 // GO:0019221 // GO:0050727 // GO:0070498 // GO:0070555 // GO:0009314 // GO:0010286 // GO:0030728 // GO:0070498 // GO:0070498 // GO:0070555 // GO:0070555 // GO:0070849 // GO:0071333 // GO:0071559 // GO:0071731	signal transduction // response to radiation // heat acclimation // cytokine-mediated signaling pathway // regulation of inflammatory response // interleukin-1-mediated signaling pathway // response to interleukin-1 // response to radiation // heat acclimation // ovulation // interleukin-1-mediated signaling pathway // interleukin-1-mediated signaling pathway // response to interleukin-1 // respo…	GO:0005576 // GO:0005615 // GO:0005634 // GO:0005886 // GO:0009986 // GO:0009986 // GO:0014069 // GO:0016020 // GO:0016021 // GO:0030424 // GO:0043234 // GO:0005615 // GO:0005634 // GO:0009986 // GO:0014069 // GO:0016020 // GO:0016020 // GO:0030424 // GO:0043234	extracellular region // extracellular space // nucleus // plasma membrane // cell surface // cell surface // postsynaptic density // membrane // integral component of membrane // axon // protein complex // extracellular space // nucleus // cell surface // postsynaptic density // membrane // membrane // axon // protein complex	GO:0002020 // GO:0004871 // GO:0004908 // GO:0004908 // GO:0004909 // GO:0005161 // GO:0005515 // GO:0035255 // GO:0004908 // GO:0004908 // GO:0005161 // GO:0005161 // GO:0035255	protease binding // signal transducer activity // interleukin-1 receptor activity // interleukin-1 receptor activity // interleukin-1, Type I, activating receptor activity // platelet-derived growth factor receptor binding // protein binding // ionotropic glutamate receptor binding // interleukin-1 receptor activity // interleukin-1 receptor activity // platelet-derived growth factor receptor bin…	Mm00434235_m1
83	83	83	83	4475.01	3806.86	4140.94	3773.44	1.09739	0.580444	0.712392	4342.7	4447.6	4395.15	3773.44	1.16476	0.331027	0.486084	2365.68	3001.88	2683.78	3773.44	0.711228	0.188153	0.472821	main	TC0100000315.mm.2	NM_023514	Mrps9	mitochondrial ribosomal protein S9	NM_023514	RefSeq	Mus musculus mitochondrial ribosomal protein S9 (Mrps9), mRNA.	FALSE	69527	Mm.252982	Q9D7N3	chr1	GO:0006412 // GO:0000462 // GO:0006412	translation // maturation of SSU-rRNA from tricistronic rRNA transcript (SSU-rRNA, 5.8S rRNA, LSU-rRNA) // translation	GO:0005730 // GO:0005739 // GO:0005739 // GO:0005840 // GO:0030529 // GO:0005730 // GO:0005730 // GO:0005739 // GO:0005739 // GO:0005763 // GO:0016020 // GO:0016021	nucleolus // mitochondrion // mitochondrion // ribosome // ribonucleoprotein complex // nucleolus // nucleolus // mitochondrion // mitochondrion // mitochondrial small ribosomal subunit // membrane // integral component of membrane	GO:0003735 // GO:0044822 // GO:0003735 // GO:0044822 // GO:0044822	structural constituent of ribosome // poly(A) RNA binding // structural constituent of ribosome // poly(A) RNA binding // poly(A) RNA binding	Mm01254081_m1
85	85	85	85	615.84	468.942	542.391	283.183	1.91534	0.0424384	0.168638	522.126	418.451	470.288	283.183	1.66072	0.0455663	0.171412	365.693	446.941	406.317	283.183	1.43482	0.0712112	0.347586	main	TC0100000320.mm.2	NM_133818	AI597479	expressed sequence AI597479	NM_133818	RefSeq	Mus musculus expressed sequence AI597479 (AI597479), mRNA.	FALSE	98404	Mm.28817	Q922M7	chr1	GO:0048598 // GO:0008150	embryonic morphogenesis // biological_process	GO:0072669 // GO:0072669 // GO:0072669 // GO:0072669	tRNA-splicing ligase complex // tRNA-splicing ligase complex // tRNA-splicing ligase complex // tRNA-splicing ligase complex	GO:0003674	molecular_function	Mm00505537_m1
86	86	86	86	50135.3	55780.5	52957.9	60146.7	0.88048	0.143854	0.303271	36152.2	47855.1	42003.7	60146.7	0.698354	0.120114	0.264614	23623.2	40485.2	32054.2	60146.7	0.532934	0.132486	0.415892	main	TC0100000321.mm.2	BC002062	Rpl29	ribosomal protein L29	BC002062	GenBank	Mus musculus ribosomal protein L29, mRNA (cDNA clone MGC:6127 IMAGE:3590425), complete cds.	FALSE	19944	Mm.288696 // Mm.359377 // Mm.431965	P47915	chr1	GO:0006412 // GO:0008283 // GO:0031589 // GO:0035264 // GO:0006412	translation // cell proliferation // cell-substrate adhesion // multicellular organism growth // translation	GO:0019898 // GO:0022626 // GO:0042788 // GO:0005622 // GO:0005840 // GO:0030529	extrinsic component of membrane // cytosolic ribosome // polysomal ribosome // intracellular // ribosome // ribonucleoprotein complex	GO:0008201 // GO:0003735	heparin binding // structural constituent of ribosome	TaqMan Probe Unavailable
89	89	89	89	3763.13	3194.81	3478.97	6679.21	0.520866	0.0460484	0.174422	5051.45	3943.59	4497.52	6679.21	0.673361	0.147209	0.296819	3403.17	3749.94	3576.55	6679.21	0.535476	0.0403782	0.30383	main	TC0100000332.mm.2	NM_009418	Tpp2	tripeptidyl peptidase II	NM_009418	RefSeq	Mus musculus tripeptidyl peptidase II (Tpp2), transcript variant 1, mRNA.	FALSE	22019	Mm.401675	Q64514	chr1	GO:0006508 // GO:0006508 // GO:0006508	proteolysis // proteolysis // proteolysis	GO:0005634 // GO:0005654 // GO:0005737 // GO:0005634 // GO:0005634 // GO:0005654 // GO:0005654 // GO:0005737 // GO:0005737	nucleus // nucleoplasm // cytoplasm // nucleus // nucleus // nucleoplasm // nucleoplasm // cytoplasm // cytoplasm	GO:0004177 // GO:0004252 // GO:0008233 // GO:0008236 // GO:0008240 // GO:0016787 // GO:0042277 // GO:0004252 // GO:0004252	aminopeptidase activity // serine-type endopeptidase activity // peptidase activity // serine-type peptidase activity // tripeptidyl-peptidase activity // hydrolase activity // peptide binding // serine-type endopeptidase activity // serine-type endopeptidase activity	Mm00447607_m1
90	90	90	90	1065.17	941.599	1003.39	1660.9	0.604122	0.199297	0.3654	1359.15	1153.12	1256.13	1660.9	0.756296	0.429651	0.579499	1012.22	1170.37	1091.29	1660.9	0.65705	0.262986	0.539708	main	TC0100000333.mm.2	NM_144558	Bivm	basic, immunoglobulin-like variable motif containing	NM_144558	RefSeq	Mus musculus basic, immunoglobulin-like variable motif containing (Bivm), mRNA.	FALSE	246229	Mm.386883	Q8CBX9	chr1	GO:0008150	biological_process	GO:0005615 // GO:0005634 // GO:0005737 // GO:0005615 // GO:0005615	extracellular space // nucleus // cytoplasm // extracellular space // extracellular space	GO:0003674	molecular_function	Mm01256384_m1
91	91	91	91	3103.39	3850.21	3476.8	4147.16	0.838357	0.233275	0.402059	4439.48	3615.23	4027.35	4147.16	0.971112	0.768396	0.844651	2354.86	3833.75	3094.31	4147.16	0.746127	0.316986	0.583569	main	TC0100000334.mm.2	NM_011729	Ercc5	excision repair cross-complementing rodent repair deficiency, complementation group 5	NM_011729	RefSeq	Mus musculus excision repair cross-complementing rodent repair deficiency, complementation group 5 (Ercc5), mRNA.	FALSE	22592	Mm.2213	P35689	chr1	GO:0006281 // GO:0006283 // GO:0006289 // GO:0006295 // GO:0006974 // GO:0008340 // GO:0009411 // GO:0009411 // GO:0009650 // GO:0009650 // GO:0009650 // GO:0010225 // GO:0035264 // GO:0043066 // GO:0006281 // GO:0006283 // GO:0006289 // GO:0006295 // GO:0009411 // GO:0009650 // GO:0010225 // GO:0043066	DNA repair // transcription-coupled nucleotide-excision repair // nucleotide-excision repair // nucleotide-excision repair, DNA incision, 3'-to lesion // cellular response to DNA damage stimulus // determination of adult lifespan // response to UV // response to UV // UV protection // UV protection // UV protection // response to UV-C // multicellular organism growth // negative regulation of apo…	GO:0005634 // GO:0005654 // GO:0005662 // GO:0005675 // GO:0016591 // GO:0045111 // GO:0005634 // GO:0005634 // GO:0005654 // GO:0005662 // GO:0005675 // GO:0016591 // GO:0045111	nucleus // nucleoplasm // DNA replication factor A complex // holo TFIIH complex // DNA-directed RNA polymerase II, holoenzyme // intermediate filament cytoskeleton // nucleus // nucleus // nucleoplasm // DNA replication factor A complex // holo TFIIH complex // DNA-directed RNA polymerase II, holoenzyme // intermediate filament cytoskeleton	GO:0000405 // GO:0003677 // GO:0003690 // GO:0003697 // GO:0003824 // GO:0004518 // GO:0004519 // GO:0004520 // GO:0016787 // GO:0016788 // GO:0042578 // GO:0042803 // GO:0043765 // GO:0044824 // GO:0046872 // GO:0047485 // GO:0000405 // GO:0003690 // GO:0003697 // GO:0003697 // GO:0004520 // GO:0042803 // GO:0047485	bubble DNA binding // DNA binding // double-stranded DNA binding // single-stranded DNA binding // catalytic activity // nuclease activity // endonuclease activity // endodeoxyribonuclease activity // hydrolase activity // hydrolase activity, acting on ester bonds // phosphoric ester hydrolase activity // protein homodimerization activity // T/G mismatch-specific endonuclease activity // retrovir…	Mm00468958_m1
94	94	94	94	16005	13405.4	14705.2	7323.82	2.00786	0.0301837	0.14965	14315.8	14999.4	14657.6	7323.82	2.00136	0.016137	0.123665	8636.17	11989.2	10312.7	7323.82	1.4081	0.2148	0.497245	main	TC0100000351.mm.2	NM_028599	Wdr75	WD repeat domain 75	NM_028599	RefSeq	Mus musculus WD repeat domain 75 (Wdr75), mRNA.	FALSE	73674	Mm.270376	Q3U821	chr1	GO:0006357 // GO:0016573 // GO:1903146 // GO:1903955 // GO:0006357 // GO:0016573 // GO:1903146 // GO:1903146 // GO:1903955 // GO:1903955	regulation of transcription from RNA polymerase II promoter // histone acetylation // regulation of mitophagy // positive regulation of protein targeting to mitochondrion // regulation of transcription from RNA polymerase II promoter // histone acetylation // regulation of mitophagy // regulation of mitophagy // positive regulation of protein targeting to mitochondrion // positive regulation of p…	GO:0000124 // GO:0005654 // GO:0000124 // GO:0005654 // GO:0005654	SAGA complex // nucleoplasm // SAGA complex // nucleoplasm // nucleoplasm	GO:0003712 // GO:0044822 // GO:0003712 // GO:0044822 // GO:0044822	transcription cofactor activity // poly(A) RNA binding // transcription cofactor activity // poly(A) RNA binding // poly(A) RNA binding	Mm01254877_g1
97	97	97	97	121.071	138.15	129.61	220.76	0.58711	0.118158	0.27389	147.176	176.067	161.621	220.76	0.732115	0.282096	0.440665	123.84	162.203	143.021	220.76	0.64786	0.203039	0.486914	main	TC0100000364.mm.2	NM_019790	Tmeff2	transmembrane protein with EGF-like and two follistatin-like domains 2	NM_019790	RefSeq	Mus musculus transmembrane protein with EGF-like and two follistatin-like domains 2 (Tmeff2), mRNA.	FALSE	56363	Mm.245154	Q9QYM9	chr1	---	---	GO:0016020 // GO:0016021	membrane // integral component of membrane	---	---	Mm00451171_m1
98	98	98	98	568.143	583.553	575.848	3737.57	0.15407	0.00115606	0.0921407	960.427	1080.12	1020.27	3737.57	0.272978	0.00431134	0.0985229	649.764	669.654	659.709	3737.57	0.176508	0.00136021	0.224975	main	TC0100000372.mm.2	NM_138741	Sdpr	serum deprivation response	NM_138741	RefSeq	Mus musculus serum deprivation response (Sdpr), mRNA.	FALSE	20324	Mm.398690	Q63918	chr1	GO:0045944 // GO:0045944	positive regulation of transcription from RNA polymerase II promoter // positive regulation of transcription from RNA polymerase II promoter	GO:0005737 // GO:0005829 // GO:0005901 // GO:0016020 // GO:0045121 // GO:0005737 // GO:0005737 // GO:0005829 // GO:0005829 // GO:0005829 // GO:0005901 // GO:0005901 // GO:0045121 // GO:0045121	cytoplasm // cytosol // caveola // membrane // membrane raft // cytoplasm // cytoplasm // cytosol // cytosol // cytosol // caveola // caveola // membrane raft // membrane raft	GO:0001786 // GO:0005080 // GO:0008289 // GO:0001786 // GO:0001786 // GO:0001786 // GO:0005080	phosphatidylserine binding // protein kinase C binding // lipid binding // phosphatidylserine binding // phosphatidylserine binding // phosphatidylserine binding // protein kinase C binding	Mm00507087_m1
100	100	100	100	650.654	755.337	702.995	607.244	1.15768	0.201213	0.367669	832.714	788.921	810.818	607.244	1.33524	0.0121131	0.114654	455.838	677.534	566.686	607.244	0.933211	0.699959	0.856274	main	TC0100000375.mm.2	NM_001205313	Stat1	signal transducer and activator of transcription 1	NM_001205313	RefSeq	Mus musculus signal transducer and activator of transcription 1 (Stat1), transcript variant 1, mRNA.	FALSE	20846	Mm.277406	P42225	chr1	GO:0001937 // GO:0006351 // GO:0006355 // GO:0006919 // GO:0007165 // GO:0007259 // GO:0007584 // GO:0008015 // GO:0008284 // GO:0009612 // GO:0009617 // GO:0016525 // GO:0019221 // GO:0031663 // GO:0032496 // GO:0032869 // GO:0033209 // GO:0034097 // GO:0034240 // GO:0034340 // GO:0035456 // GO:0035458 // GO:0042493 // GO:0043124 // GO:0043330 // GO:0043434 // GO:0045893 // GO:0045944 // GO:0046…	negative regulation of endothelial cell proliferation // transcription, DNA-templated // regulation of transcription, DNA-templated // activation of cysteine-type endopeptidase activity involved in apoptotic process // signal transduction // JAK-STAT cascade // response to nutrient // blood circulation // positive regulation of cell proliferation // response to mechanical stimulus // response to …	GO:0000790 // GO:0005634 // GO:0005634 // GO:0005654 // GO:0005730 // GO:0005737 // GO:0005737 // GO:0030424 // GO:0030425 // GO:0048471 // GO:0000790 // GO:0005634 // GO:0005634 // GO:0005654 // GO:0005730 // GO:0005737 // GO:0005737 // GO:0005829 // GO:0030424 // GO:0030425 // GO:0048471 // GO:0000790 // GO:0005654 // GO:0005730 // GO:0048471	nuclear chromatin // nucleus // nucleus // nucleoplasm // nucleolus // cytoplasm // cytoplasm // axon // dendrite // perinuclear region of cytoplasm // nuclear chromatin // nucleus // nucleus // nucleoplasm // nucleolus // cytoplasm // cytoplasm // cytosol // axon // dendrite // perinuclear region of cytoplasm // nuclear chromatin // nucleoplasm // nucleolus // perinuclear region of cytoplasm	GO:0000978 // GO:0000979 // GO:0000983 // GO:0003677 // GO:0003690 // GO:0003700 // GO:0004871 // GO:0005164 // GO:0005515 // GO:0019899 // GO:0031730 // GO:0042802 // GO:0042803 // GO:0043565 // GO:0051721 // GO:0000978 // GO:0000979 // GO:0000983 // GO:0003677 // GO:0003690 // GO:0003700 // GO:0005164 // GO:0019899 // GO:0042802 // GO:0042803 // GO:0000978 // GO:0000979 // GO:0000983 // GO:0003…	RNA polymerase II core promoter proximal region sequence-specific DNA binding // RNA polymerase II core promoter sequence-specific DNA binding // transcription factor activity, RNA polymerase II core promoter sequence-specific // DNA binding // double-stranded DNA binding // transcription factor activity, sequence-specific DNA binding // signal transducer activity // tumor necrosis factor recepto…	Mm00439516_g1
101	101	101	101	188.659	233.126	210.892	82.3129	2.56208	0.0246569	0.139386	229.801	237.159	233.48	82.3129	2.83649	0.0104968	0.110683	199.265	162.412	180.838	82.3129	2.19696	0.0335735	0.295428	main	TC0100000380.mm.2	NM_001142647	Tmem194b	transmembrane protein 194B	NM_001142647	RefSeq	Mus musculus transmembrane protein 194B (Tmem194b), transcript variant 1, mRNA.	FALSE	227094	Mm.83541	Q8CB65	chr1	GO:0008150	biological_process	GO:0005634 // GO:0016020 // GO:0016021 // GO:0005575 // GO:0005637	nucleus // membrane // integral component of membrane // cellular_component // nuclear inner membrane	GO:0003674	molecular_function	Mm00554187_m1
102	102	102	102	283.14	202.837	242.989	168.628	1.44097	0.268861	0.437379	268.491	291.659	280.075	168.628	1.6609	0.101414	0.241006	176.642	147.777	162.209	168.628	0.961936	0.901702	0.95622	main	TC0100000381.mm.2	NM_146108	Hibch	3-hydroxyisobutyryl-Coenzyme A hydrolase	NM_146108	RefSeq	Mus musculus 3-hydroxyisobutyryl-Coenzyme A hydrolase (Hibch), mRNA.	FALSE	227095	Mm.222063	Q8QZS1	chr1	GO:0009083 // GO:0006574	branched-chain amino acid catabolic process // valine catabolic process	GO:0005739 // GO:0070062 // GO:0005739 // GO:0070062 // GO:0070062	mitochondrion // extracellular exosome // mitochondrion // extracellular exosome // extracellular exosome	GO:0003860 // GO:0016787 // GO:0003860 // GO:0003860 // GO:0016836	3-hydroxyisobutyryl-CoA hydrolase activity // hydrolase activity // 3-hydroxyisobutyryl-CoA hydrolase activity // 3-hydroxyisobutyryl-CoA hydrolase activity // hydro-lyase activity	Mm01254636_g1
104	104	104	104	234.884	229.167	232.026	199.019	1.16585	0.378086	0.540372	272.018	324.084	298.051	199.019	1.4976	0.136731	0.284677	185.181	249.246	217.214	199.019	1.09142	0.716162	0.864641	main	TC0100000386.mm.2	NM_145517	Ormdl1	ORM1-like 1 (S. cerevisiae)	NM_145517	RefSeq	Mus musculus ORM1-like 1 (S. cerevisiae) (Ormdl1), mRNA.	FALSE	227102	Mm.212846	Q921I0	chr1	GO:0006672 // GO:0090155 // GO:0006672 // GO:0006672 // GO:0006672	ceramide metabolic process // negative regulation of sphingolipid biosynthetic process // ceramide metabolic process // ceramide metabolic process // ceramide metabolic process	GO:0005783 // GO:0005789 // GO:0016020 // GO:0016021 // GO:0005789 // GO:0005789 // GO:0005789	endoplasmic reticulum // endoplasmic reticulum membrane // membrane // integral component of membrane // endoplasmic reticulum membrane // endoplasmic reticulum membrane // endoplasmic reticulum membrane	GO:0003674	molecular_function	Mm00523629_m1
105	105	105	105	1885.32	1490.19	1687.75	1507	1.11995	0.56454	0.700898	2011.67	1873.86	1942.76	1507	1.28916	0.165722	0.317932	1444.61	1179.45	1312.03	1507	0.870628	0.468374	0.70116	main	TC0100000387.mm.2	NM_001285839	Osgepl1	O-sialoglycoprotein endopeptidase-like 1	NM_001285839	RefSeq	Mus musculus O-sialoglycoprotein endopeptidase-like 1 (Osgepl1), transcript variant 1, mRNA.	FALSE	72085	Mm.482256	Q6PEB4	chr1	GO:0002949 // GO:0008033 // GO:0002949 // GO:0006508	tRNA threonylcarbamoyladenosine modification // tRNA processing // tRNA threonylcarbamoyladenosine modification // proteolysis	GO:0000408 // GO:0005739 // GO:0005739 // GO:0000408 // GO:0005739 // GO:0005739	EKC/KEOPS complex // mitochondrion // mitochondrion // EKC/KEOPS complex // mitochondrion // mitochondrion	GO:0004222 // GO:0016740 // GO:0016746 // GO:0046872 // GO:0061711	metalloendopeptidase activity // transferase activity // transferase activity, transferring acyl groups // metal ion binding // N(6)-L-threonylcarbamoyladenine synthase	Mm01254643_m1
107	107	107	107	1492.88	1471.74	1482.31	1349.32	1.09856	0.506201	0.650712	1248.26	1547.41	1397.84	1349.32	1.03596	0.842082	0.897317	1008.87	1125.01	1066.94	1349.32	0.790727	0.23996	0.520545	main	TC0100000393.mm.2	NM_001039710	Coq10b	coenzyme Q10 homolog B (S. cerevisiae)	NM_001039710	RefSeq	Mus musculus coenzyme Q10 homolog B (S. cerevisiae) (Coq10b), transcript variant 1, mRNA.	FALSE	67876	Mm.281019	Q3THF9	chr1	GO:0008150	biological_process	GO:0005739 // GO:0005743 // GO:0016020 // GO:0005739	mitochondrion // mitochondrial inner membrane // membrane // mitochondrion	GO:0003674	molecular_function	Mm01255483_g1
108	108	108	108	4851.79	4008.5	4430.14	4401.61	1.00648	0.985048	0.992328	5102.16	4086.35	4594.26	4401.61	1.04377	0.773982	0.849541	2254.99	3648.64	2951.82	4401.61	0.670623	0.217886	0.500365	main	TC0100000395.mm.2	NM_008303	Hspe1	heat shock protein 1 (chaperonin 10)	NM_008303	RefSeq	Mus musculus heat shock protein 1 (chaperonin 10) (Hspe1), mRNA.	FALSE	15528	Mm.215667	Q64433	chr1	GO:0001649 // GO:0006457 // GO:0001649 // GO:0001649	osteoblast differentiation // protein folding // osteoblast differentiation // osteoblast differentiation	GO:0005737 // GO:0005739 // GO:0005739 // GO:0005759 // GO:0016020 // GO:0070062 // GO:0005739 // GO:0005739 // GO:0005739 // GO:0005759 // GO:0016020 // GO:0016020 // GO:0070062 // GO:0070062	cytoplasm // mitochondrion // mitochondrion // mitochondrial matrix // membrane // extracellular exosome // mitochondrion // mitochondrion // mitochondrion // mitochondrial matrix // membrane // membrane // extracellular exosome // extracellular exosome	GO:0005524 // GO:0044822 // GO:0051087 // GO:0044822 // GO:0044822 // GO:0051087 // GO:0051087	ATP binding // poly(A) RNA binding // chaperone binding // poly(A) RNA binding // poly(A) RNA binding // chaperone binding // chaperone binding	Mm00434083_m1
109	109	109	109	5241.12	4464.67	4852.9	4945.95	0.981186	0.891646	0.936962	5276.54	5587.7	5432.12	4945.95	1.0983	0.403468	0.557254	3255.56	4733.78	3994.67	4945.95	0.807665	0.386583	0.641265	main	TC0100000397.mm.2	NM_025283	Mob4	MOB family member 4, phocein	NM_025283	RefSeq	Mus musculus MOB family member 4, phocein (Mob4), transcript variant 1, mRNA.	FALSE	19070	Mm.291037	Q6PEB6	chr1	GO:0006810	transport	GO:0005737 // GO:0005794 // GO:0005829 // GO:0016020 // GO:0043025 // GO:0043197 // GO:0048471 // GO:0005737 // GO:0005737 // GO:0005794 // GO:0005794 // GO:0005794 // GO:0005829 // GO:0016020 // GO:0032580 // GO:0043025 // GO:0043197 // GO:0048471	cytoplasm // Golgi apparatus // cytosol // membrane // neuronal cell body // dendritic spine // perinuclear region of cytoplasm // cytoplasm // cytoplasm // Golgi apparatus // Golgi apparatus // Golgi apparatus // cytosol // membrane // Golgi cisterna membrane // neuronal cell body // dendritic spine // perinuclear region of cytoplasm	GO:0019900 // GO:0046872 // GO:0019900 // GO:0019900	kinase binding // metal ion binding // kinase binding // kinase binding	Mm01255435_m1
110	110	110	110	675.12	552.358	613.739	305.482	2.00909	0.0348211	0.156324	673.808	638.72	656.264	305.482	2.14829	0.0140415	0.118803	566.479	645.958	606.218	305.482	1.98447	0.0246053	0.278405	main	TC0100000399.mm.2	NM_175439	Mars2	methionine-tRNA synthetase 2 (mitochondrial)	NM_175439	RefSeq	Mus musculus methionine-tRNA synthetase 2 (mitochondrial) (Mars2), mRNA.	FALSE	212679	Mm.19223	Q499X9	chr1	GO:0006412 // GO:0006418 // GO:0006431 // GO:0006431 // GO:0006431	translation // tRNA aminoacylation for protein translation // methionyl-tRNA aminoacylation // methionyl-tRNA aminoacylation // methionyl-tRNA aminoacylation	GO:0005737 // GO:0005739 // GO:0005759 // GO:0005739 // GO:0005759 // GO:0005759 // GO:0005829	cytoplasm // mitochondrion // mitochondrial matrix // mitochondrion // mitochondrial matrix // mitochondrial matrix // cytosol	GO:0000166 // GO:0004812 // GO:0004825 // GO:0005524 // GO:0016874 // GO:0004825 // GO:0004825	nucleotide binding // aminoacyl-tRNA ligase activity // methionine-tRNA ligase activity // ATP binding // ligase activity // methionine-tRNA ligase activity // methionine-tRNA ligase activity	Mm00615287_s1
112	112	112	112	104.339	98.1067	101.223	147.963	0.68411	0.0227968	0.137018	97.6947	160.729	129.212	147.963	0.873274	0.582394	0.703891	71.5294	118.998	95.2637	147.963	0.643837	0.210807	0.493342	main	TC0100000420.mm.2	NM_028546	1700066M21Rik	RIKEN cDNA 1700066M21 gene	NM_028546	RefSeq	Mus musculus RIKEN cDNA 1700066M21 gene (1700066M21Rik), mRNA.	FALSE	73467	Mm.263673	Q9D9H8	chr1	GO:0008150	biological_process	GO:0005576 // GO:0005575	extracellular region // cellular_component	GO:0003674	molecular_function	Mm05799566_g1
113	113	113	113	1796.5	1558.27	1677.39	1270.11	1.32067	0.196994	0.362576	1668.79	1600.05	1634.42	1270.11	1.28684	0.1887	0.341239	1179.33	1135.23	1157.28	1270.11	0.911168	0.588223	0.787698	main	TC0100000422.mm.2	NM_001081181	9430016H08Rik	RIKEN cDNA 9430016H08 gene	NM_001081181	RefSeq	Mus musculus RIKEN cDNA 9430016H08 gene (9430016H08Rik), mRNA.	FALSE	68115	Mm.275428	Q8BHE8	chr1	GO:0008150	biological_process	GO:0005739 // GO:0005575	mitochondrion // cellular_component	GO:0003674	molecular_function	Mm00509655_m1
115	115	115	115	929.408	845.763	887.585	1545.65	0.574247	0.0637154	0.201281	969.782	876.341	923.061	1545.65	0.597199	0.0738644	0.207352	901.272	907.248	904.26	1545.65	0.585035	0.0615672	0.33289	main	TC0100000426.mm.2	NM_001177867	Sgol2a	shugoshin-like 2a (S. pombe)	NM_001177867	RefSeq	Mus musculus shugoshin-like 2a (S. pombe) (Sgol2a), transcript variant 2, mRNA.	FALSE	68549	Mm.32800	Q7TSY8	chr1	GO:0007049 // GO:0007059 // GO:0007140 // GO:0007143 // GO:0008104 // GO:0010789 // GO:0051301 // GO:0051321 // GO:0051754 // GO:2000711 // GO:0051754	cell cycle // chromosome segregation // male meiosis // female meiotic division // protein localization // meiotic sister chromatid cohesion involved in meiosis I // cell division // meiotic cell cycle // meiotic sister chromatid cohesion, centromeric // positive regulation of maintenance of meiotic sister chromatid cohesion, centromeric // meiotic sister chromatid cohesion, centromeric	GO:0000775 // GO:0000775 // GO:0000776 // GO:0000779 // GO:0000780 // GO:0005634 // GO:0005654 // GO:0005694 // GO:0030892 // GO:0000775 // GO:0000775 // GO:0000776 // GO:0000777 // GO:0005654 // GO:0030892	chromosome, centromeric region // chromosome, centromeric region // kinetochore // condensed chromosome, centromeric region // condensed nuclear chromosome, centromeric region // nucleus // nucleoplasm // chromosome // mitotic cohesin complex // chromosome, centromeric region // chromosome, centromeric region // kinetochore // condensed chromosome kinetochore // nucleoplasm // mitotic cohesin com…	GO:0005515	protein binding	Mm01599461_m1
120	120	120	120	64517.4	58724.8	61621.1	54919.4	1.12203	0.155471	0.316007	58960.8	55272.9	57116.9	54919.4	1.04001	0.414813	0.567458	31575	49013.9	40294.4	54919.4	0.733701	0.270107	0.546379	main	TC0100000433.mm.2	NM_025824	Bzw1	basic leucine zipper and W2 domains 1	NM_025824	RefSeq	Mus musculus basic leucine zipper and W2 domains 1 (Bzw1), mRNA.	FALSE	66882	Mm.21848	Q9CQC6	chr1	GO:0006351 // GO:0006355 // GO:0008150	transcription, DNA-templated // regulation of transcription, DNA-templated // biological_process	GO:0005737 // GO:0016020 // GO:0005737 // GO:0005737 // GO:0016020 // GO:0016020	cytoplasm // membrane // cytoplasm // cytoplasm // membrane // membrane	GO:0044822 // GO:0044822 // GO:0044822	poly(A) RNA binding // poly(A) RNA binding // poly(A) RNA binding	Mm00835237_g1
121	121	121	121	969.072	722.928	846	754.749	1.1209	0.61563	0.740029	944.004	971.803	957.903	754.749	1.26917	0.17208	0.324991	500.68	666.246	583.463	754.749	0.773055	0.292684	0.565833	main	TC0100000434.mm.2	NM_022988	Nif3l1	Ngg1 interacting factor 3-like 1 (S. pombe)	NM_022988	RefSeq	Mus musculus Ngg1 interacting factor 3-like 1 (S. pombe) (Nif3l1), mRNA.	FALSE	65102	Mm.340248	Q9EQ80	chr1	GO:0030182 // GO:0045893 // GO:1903507 // GO:0045893 // GO:0045893	neuron differentiation // positive regulation of transcription, DNA-templated // negative regulation of nucleic acid-templated transcription // positive regulation of transcription, DNA-templated // positive regulation of transcription, DNA-templated	GO:0005634 // GO:0005737 // GO:0005737 // GO:0005739 // GO:0005634 // GO:0005737 // GO:0005737	nucleus // cytoplasm // cytoplasm // mitochondrion // nucleus // cytoplasm // cytoplasm	GO:0005515 // GO:0008134 // GO:0042802 // GO:0008134 // GO:0008134 // GO:0042802 // GO:0042802	protein binding // transcription factor binding // identical protein binding // transcription factor binding // transcription factor binding // identical protein binding // identical protein binding	Mm01255284_m1
122	122	122	122	366.506	248.71	307.608	593.466	0.518325	0.0870512	0.231976	252.811	274.716	263.764	593.466	0.444446	0.013894	0.118304	253.53	200.107	226.818	593.466	0.382193	0.0223522	0.274177	main	TC0100000436.mm.2	NM_025597	Ndufb3	NADH dehydrogenase (ubiquinone) 1 beta subcomplex 3	NM_025597	RefSeq	Mus musculus NADH dehydrogenase (ubiquinone) 1 beta subcomplex 3 (Ndufb3), mRNA.	FALSE	66495	Mm.2033	Q9CQZ6	chr1	GO:0006810 // GO:0022900 // GO:0055114 // GO:0008150	transport // electron transport chain // oxidation-reduction process // biological_process	GO:0005739 // GO:0005743 // GO:0005747 // GO:0016020 // GO:0016021 // GO:0070062 // GO:0070469 // GO:0005739 // GO:0005743 // GO:0005747 // GO:0005747 // GO:0070062 // GO:0070062	mitochondrion // mitochondrial inner membrane // mitochondrial respiratory chain complex I // membrane // integral component of membrane // extracellular exosome // respiratory chain // mitochondrion // mitochondrial inner membrane // mitochondrial respiratory chain complex I // mitochondrial respiratory chain complex I // extracellular exosome // extracellular exosome	GO:0003674	molecular_function	Mm00835179_g1
2569	2569	2569	2569	4061.04	3662.28	3861.66	9779.62	0.394868	0.0608435	0.139112	4430.29	5761.26	5095.78	9779.62	0.521061	0.137487	0.156498	3362.66	3842.45	3602.56	9779.62	0.368374	0.054625	0.266513	main	TC0200004227.mm.2	NM_009804	Cat	catalase	NM_009804	RefSeq	Mus musculus catalase (Cat), mRNA.	FALSE	12359	Mm.4215	P24270	chr2	GO:0000302 // GO:0001649 // GO:0001657 // GO:0001666 // GO:0001822 // GO:0006641 // GO:0006979 // GO:0006979 // GO:0006979 // GO:0008203 // GO:0009060 // GO:0009650 // GO:0014068 // GO:0020027 // GO:0032088 // GO:0042744 // GO:0042744 // GO:0042744 // GO:0043066 // GO:0051092 // GO:0051262 // GO:0051289 // GO:0051781 // GO:0055114 // GO:0000302 // GO:0000302 // GO:0001649 // GO:0001649 // GO:0001…	response to reactive oxygen species // osteoblast differentiation // ureteric bud development // response to hypoxia // kidney development // triglyceride metabolic process // response to oxidative stress // response to oxidative stress // response to oxidative stress // cholesterol metabolic process // aerobic respiration // UV protection // positive regulation of phosphatidylinositol 3-kinase s…	GO:0005615 // GO:0005739 // GO:0005758 // GO:0005764 // GO:0005777 // GO:0005777 // GO:0005778 // GO:0005783 // GO:0005794 // GO:0005829 // GO:0005886 // GO:0005925 // GO:0016020 // GO:0043231 // GO:0070062 // GO:0005615 // GO:0005758 // GO:0005764 // GO:0005777 // GO:0005777 // GO:0005783 // GO:0005794 // GO:0005829 // GO:0005886 // GO:0005925 // GO:0005925 // GO:0016020 // GO:0016020 // GO:0043…	extracellular space // mitochondrion // mitochondrial intermembrane space // lysosome // peroxisome // peroxisome // peroxisomal membrane // endoplasmic reticulum // Golgi apparatus // cytosol // plasma membrane // focal adhesion // membrane // intracellular membrane-bounded organelle // extracellular exosome // extracellular space // mitochondrial intermembrane space // lysosome // peroxisome //…	GO:0004046 // GO:0004096 // GO:0004096 // GO:0004096 // GO:0004601 // GO:0005102 // GO:0016209 // GO:0016491 // GO:0016684 // GO:0019899 // GO:0020037 // GO:0042803 // GO:0046872 // GO:0050661 // GO:0004096 // GO:0004096 // GO:0005102 // GO:0005102 // GO:0016209 // GO:0016209 // GO:0019899 // GO:0019899 // GO:0020037 // GO:0020037 // GO:0042803 // GO:0042803 // GO:0050661 // GO:0050661	aminoacylase activity // catalase activity // catalase activity // catalase activity // peroxidase activity // receptor binding // antioxidant activity // oxidoreductase activity // oxidoreductase activity, acting on peroxide as acceptor // enzyme binding // heme binding // protein homodimerization activity // metal ion binding // NADP binding // catalase activity // catalase activity // receptor…	Mm05904799_s1
124	124	124	124	12914.1	10534.9	11724.5	21984.7	0.533303	0.0268419	0.143261	10251.8	10775.5	10513.6	21984.7	0.478225	0.00269832	0.0985229	8201.23	13423.1	10812.2	21984.7	0.491804	0.096564	0.375569	main	TC0100000440.mm.2	NM_001080126	Casp8	caspase 8	NM_001080126	RefSeq	Mus musculus caspase 8 (Casp8), transcript variant 2, mRNA.	FALSE	12370	Mm.336851	O89110	chr1	GO:0001525 // GO:0001841 // GO:0006508 // GO:0006915 // GO:0006915 // GO:0006919 // GO:0007507 // GO:0008625 // GO:0030225 // GO:0030225 // GO:0034612 // GO:0036462 // GO:0042981 // GO:0043123 // GO:0043124 // GO:0045471 // GO:0045651 // GO:0045862 // GO:0048738 // GO:0051291 // GO:0051603 // GO:0060546 // GO:0070243 // GO:0097190 // GO:0097190 // GO:0097191 // GO:0097191 // GO:0097191 // GO:0097…	angiogenesis // neural tube formation // proteolysis // apoptotic process // apoptotic process // activation of cysteine-type endopeptidase activity involved in apoptotic process // heart development // extrinsic apoptotic signaling pathway via death domain receptors // macrophage differentiation // macrophage differentiation // response to tumor necrosis factor // TRAIL-activated apoptotic signa…	GO:0005634 // GO:0005654 // GO:0005737 // GO:0005737 // GO:0005739 // GO:0005739 // GO:0005815 // GO:0005829 // GO:0005886 // GO:0030690 // GO:0031264 // GO:0031265 // GO:0043005 // GO:0043234 // GO:0044297 // GO:0045121 // GO:0097342 // GO:0005654 // GO:0005654 // GO:0005737 // GO:0005737 // GO:0005739 // GO:0005739 // GO:0005815 // GO:0005815 // GO:0005829 // GO:0005829 // GO:0031264 // GO:0031…	nucleus // nucleoplasm // cytoplasm // cytoplasm // mitochondrion // mitochondrion // microtubule organizing center // cytosol // plasma membrane // Noc1p-Noc2p complex // death-inducing signaling complex // CD95 death-inducing signaling complex // neuron projection // protein complex // cell body // membrane raft // ripoptosome // nucleoplasm // nucleoplasm // cytoplasm // cytoplasm // mitochond…	GO:0004175 // GO:0004175 // GO:0004197 // GO:0004197 // GO:0004197 // GO:0005123 // GO:0005164 // GO:0005515 // GO:0008233 // GO:0008233 // GO:0008233 // GO:0008234 // GO:0016787 // GO:0031625 // GO:0032403 // GO:0035877 // GO:0046982 // GO:0097110 // GO:0097153 // GO:0097153 // GO:0097199 // GO:0004197 // GO:0004197 // GO:0005123 // GO:0005164 // GO:0008233 // GO:0008233 // GO:0031625 // GO:0031…	endopeptidase activity // endopeptidase activity // cysteine-type endopeptidase activity // cysteine-type endopeptidase activity // cysteine-type endopeptidase activity // death receptor binding // tumor necrosis factor receptor binding // protein binding // peptidase activity // peptidase activity // peptidase activity // cysteine-type peptidase activity // hydrolase activity // ubiquitin protei…	Mm00802244_m1
125	125	125	125	401.85	375.522	388.686	447.091	0.869366	0.210183	0.377645	446.716	379.065	412.89	447.091	0.923504	0.528227	0.662745	264.091	445.484	354.787	447.091	0.793546	0.433323	0.676324	main	TC0100000442.mm.2	NM_172656	Stradb	STE20-related kinase adaptor beta	NM_172656	RefSeq	Mus musculus STE20-related kinase adaptor beta (Stradb), mRNA.	FALSE	227154	Mm.286006	Q8K4T3	chr1	GO:0000902 // GO:0006468 // GO:0006611 // GO:0007010 // GO:0007049 // GO:0007254 // GO:0007266 // GO:0007346 // GO:0016477 // GO:0030036 // GO:0032147 // GO:0043408 // GO:2001240 // GO:0006611 // GO:0006611 // GO:0006611 // GO:0007266 // GO:0007346 // GO:0016477 // GO:0030036 // GO:0032147 // GO:0032147 // GO:0032147 // GO:0043408	cell morphogenesis // protein phosphorylation // protein export from nucleus // cytoskeleton organization // cell cycle // JNK cascade // Rho protein signal transduction // regulation of mitotic cell cycle // cell migration // actin cytoskeleton organization // activation of protein kinase activity // regulation of MAPK cascade // negative regulation of extrinsic apoptotic signaling pathway in ab…	GO:0005634 // GO:0005737 // GO:0005634 // GO:0005634 // GO:0005634 // GO:0005737 // GO:0005737 // GO:0005737	nucleus // cytoplasm // nucleus // nucleus // nucleus // cytoplasm // cytoplasm // cytoplasm	GO:0000166 // GO:0004672 // GO:0005524 // GO:0004672 // GO:0004674 // GO:0048365	nucleotide binding // protein kinase activity // ATP binding // protein kinase activity // protein serine/threonine kinase activity // Rac GTPase binding	Mm01255641_m1
127	127	127	127	1010.32	858.059	934.19	900.349	1.03759	0.826893	0.89551	1181.32	1151.47	1166.39	900.349	1.29549	0.287441	0.445643	621.014	744.515	682.765	900.349	0.758334	0.3431	0.604207	main	TC0100000450.mm.2	NM_008057	Fzd7	frizzled homolog 7 (Drosophila)	NM_008057	RefSeq	Mus musculus frizzled homolog 7 (Drosophila) (Fzd7), mRNA.	FALSE	14369	Mm.297906	Q61090	chr1	GO:0006355 // GO:0007165 // GO:0007166 // GO:0007186 // GO:0007275 // GO:0010812 // GO:0010812 // GO:0014834 // GO:0016055 // GO:0019827 // GO:0033077 // GO:0034446 // GO:0035412 // GO:0035567 // GO:0038031 // GO:0042327 // GO:0042666 // GO:0045893 // GO:0048103 // GO:0060054 // GO:0060070 // GO:0060070 // GO:0060231 // GO:0006355 // GO:0006355 // GO:0010812 // GO:0010812 // GO:0019827 // GO:0019…	regulation of transcription, DNA-templated // signal transduction // cell surface receptor signaling pathway // G-protein coupled receptor signaling pathway // multicellular organismal development // negative regulation of cell-substrate adhesion // negative regulation of cell-substrate adhesion // skeletal muscle satellite cell maintenance involved in skeletal muscle regeneration // Wnt signalin…	GO:0005886 // GO:0005886 // GO:0005886 // GO:0016020 // GO:0016021 // GO:0005886 // GO:0005886 // GO:0005886 // GO:0016021 // GO:0016021	plasma membrane // plasma membrane // plasma membrane // membrane // integral component of membrane // plasma membrane // plasma membrane // plasma membrane // integral component of membrane // integral component of membrane	GO:0004871 // GO:0004888 // GO:0004930 // GO:0005109 // GO:0005515 // GO:0017147 // GO:0017147 // GO:0030165 // GO:0042813 // GO:0004930 // GO:0004930 // GO:0005109 // GO:0005109 // GO:0017147 // GO:0017147 // GO:0030165 // GO:0030165 // GO:0042813	signal transducer activity // transmembrane signaling receptor activity // G-protein coupled receptor activity // frizzled binding // protein binding // Wnt-protein binding // Wnt-protein binding // PDZ domain binding // Wnt-activated receptor activity // G-protein coupled receptor activity // G-protein coupled receptor activity // frizzled binding // frizzled binding // Wnt-protein binding // Wn…	Mm00433409_s1
129	129	129	129	79506.8	73205.2	76356	24032.4	3.17721	0.00154652	0.0927774	68060.8	68091.1	68075.9	24032.4	2.83267	0.000335833	0.0837736	29207.5	55681.1	42444.3	24032.4	1.76613	0.250263	0.527219	main	TC0100000456.mm.2	NM_018868	Nop58	NOP58 ribonucleoprotein	NM_018868	RefSeq	Mus musculus NOP58 ribonucleoprotein (Nop58), mRNA.	FALSE	55989	Mm.220367	Q6DFW4	chr1	GO:0000154 // GO:0006608 // GO:0042254 // GO:0000154 // GO:0006608	rRNA modification // snRNP protein import into nucleus // ribosome biogenesis // rRNA modification // snRNP protein import into nucleus	GO:0005634 // GO:0005730 // GO:0005732 // GO:0005737 // GO:0015030 // GO:0016020 // GO:0030529 // GO:0031428 // GO:0032040 // GO:0070761 // GO:0005634 // GO:0005634 // GO:0005654 // GO:0005730 // GO:0005730 // GO:0005732 // GO:0005732 // GO:0005737 // GO:0005737 // GO:0015030 // GO:0015030 // GO:0016020 // GO:0016020 // GO:0031428 // GO:0032040 // GO:0070761 // GO:0070761	nucleus // nucleolus // small nucleolar ribonucleoprotein complex // cytoplasm // Cajal body // membrane // ribonucleoprotein complex // box C/D snoRNP complex // small-subunit processome // pre-snoRNP complex // nucleus // nucleus // nucleoplasm // nucleolus // nucleolus // small nucleolar ribonucleoprotein complex // small nucleolar ribonucleoprotein complex // cytoplasm // cytoplasm // Cajal b…	GO:0030515 // GO:0044822 // GO:0030515 // GO:0030515 // GO:0044822 // GO:0044822	snoRNA binding // poly(A) RNA binding // snoRNA binding // snoRNA binding // poly(A) RNA binding // poly(A) RNA binding	Mm00479705_m1
130	130	130	130	8875.9	7440.39	8158.14	9238.72	0.883039	0.533208	0.673279	9928.23	10299	10113.6	9238.72	1.0947	0.538126	0.67031	6559.78	9921.52	8240.65	9238.72	0.89197	0.65802	0.831194	main	TC0100000462.mm.2	NM_007561	Bmpr2	bone morphogenetic protein receptor, type II (serine/threonine kinase)	NM_007561	RefSeq	Mus musculus bone morphogenetic protein receptor, type II (serine/threonine kinase) (Bmpr2), mRNA.	FALSE	12168	Mm.7106	O35607	chr1	GO:0001707 // GO:0001893 // GO:0001934 // GO:0001935 // GO:0001938 // GO:0001946 // GO:0001974 // GO:0002063 // GO:0003085 // GO:0006366 // GO:0006468 // GO:0007178 // GO:0009952 // GO:0009952 // GO:0010595 // GO:0010634 // GO:0010862 // GO:0014916 // GO:0014916 // GO:0016310 // GO:0030308 // GO:0030501 // GO:0030509 // GO:0030509 // GO:0030513 // GO:0042127 // GO:0045669 // GO:0045906 // GO:0045…	mesoderm formation // maternal placenta development // positive regulation of protein phosphorylation // endothelial cell proliferation // positive regulation of endothelial cell proliferation // lymphangiogenesis // blood vessel remodeling // chondrocyte development // negative regulation of systemic arterial blood pressure // transcription from RNA polymerase II promoter // protein phosphorylat…	GO:0005615 // GO:0005737 // GO:0005886 // GO:0005886 // GO:0005887 // GO:0005901 // GO:0009925 // GO:0009986 // GO:0016020 // GO:0016021 // GO:0016324 // GO:0030425 // GO:0043025 // GO:0097481 // GO:0005615 // GO:0005615 // GO:0005737 // GO:0005886 // GO:0005886 // GO:0005887 // GO:0005887 // GO:0005901 // GO:0005901 // GO:0009925 // GO:0016324 // GO:0030425 // GO:0043025	extracellular space // cytoplasm // plasma membrane // plasma membrane // integral component of plasma membrane // caveola // basal plasma membrane // cell surface // membrane // integral component of membrane // apical plasma membrane // dendrite // neuronal cell body // neuronal postsynaptic density // extracellular space // extracellular space // cytoplasm // plasma membrane // plasma membrane…	GO:0000166 // GO:0004672 // GO:0004674 // GO:0004675 // GO:0004702 // GO:0005515 // GO:0005524 // GO:0016301 // GO:0016740 // GO:0019838 // GO:0036122 // GO:0046872 // GO:0004675 // GO:0019838 // GO:0036122 // GO:0036122	nucleotide binding // protein kinase activity // protein serine/threonine kinase activity // transmembrane receptor protein serine/threonine kinase activity // receptor signaling protein serine/threonine kinase activity // protein binding // ATP binding // kinase activity // transferase activity // growth factor binding // BMP binding // metal ion binding // transmembrane receptor protein serine/…	Mm00432129_m1
131	131	131	131	3296.52	2684.39	2990.45	3814.89	0.783889	0.139026	0.297205	3807.18	3335.99	3571.58	3814.89	0.936222	0.421985	0.573503	1976.09	2836.44	2406.26	3814.89	0.630756	0.119284	0.401768	main	TC0100000464.mm.2	NM_001037725	Fam117b	family with sequence similarity 117, member B	NM_001037725	RefSeq	Mus musculus family with sequence similarity 117, member B (Fam117b), mRNA.	FALSE	72750	Mm.258250	Q3U3E2	chr1	GO:0008150	biological_process	GO:0005575	cellular_component	GO:0003674	molecular_function	Mm01255053_m1
133	133	133	133	980.351	793.845	887.098	557.122	1.59229	0.0564547	0.189931	995.58	889.341	942.46	557.122	1.69166	0.0180794	0.127955	567.056	841.291	704.173	557.122	1.26395	0.397277	0.648674	main	TC0100000467.mm.2	NM_173444	Nbeal1	neurobeachin like 1	NM_173444	RefSeq	Mus musculus neurobeachin like 1 (Nbeal1), mRNA.	FALSE	269198	Mm.404295	Q8BRX5	chr1	GO:0016197 // GO:0016197	endosomal transport // endosomal transport	GO:0012505 // GO:0019898 // GO:0005622 // GO:0012505 // GO:0019898	endomembrane system // extrinsic component of membrane // intracellular // endomembrane system // extrinsic component of membrane	GO:0005543 // GO:0005543	phospholipid binding // phospholipid binding	Mm00557929_m1
134	134	134	134	6363.37	5774.9	6069.14	4688.4	1.2945	0.155399	0.315983	6325.24	6178.69	6251.96	4688.4	1.3335	0.11281	0.255862	3320	4941.25	4130.62	4688.4	0.88103	0.597328	0.792758	main	TC0100000469.mm.2	NM_030013	Cyp20a1	cytochrome P450, family 20, subfamily a, polypeptide 1	NM_030013	RefSeq	Mus musculus cytochrome P450, family 20, subfamily a, polypeptide 1 (Cyp20a1), transcript variant 1, mRNA.	FALSE	77951	Mm.197640	Q8BKE6	chr1	GO:0055114	oxidation-reduction process	GO:0016020 // GO:0016021 // GO:0016020 // GO:0016020	membrane // integral component of membrane // membrane // membrane	GO:0004497 // GO:0005506 // GO:0016491 // GO:0016705 // GO:0018585 // GO:0018586 // GO:0018588 // GO:0018589 // GO:0018590 // GO:0018591 // GO:0018592 // GO:0018593 // GO:0018594 // GO:0018595 // GO:0018596 // GO:0018597 // GO:0018598 // GO:0018599 // GO:0018600 // GO:0020037 // GO:0034559 // GO:0034562 // GO:0034786 // GO:0034816 // GO:0034857 // GO:0034858 // GO:0034859 // GO:0034862 // GO:0034…	monooxygenase activity // iron ion binding // oxidoreductase activity // oxidoreductase activity, acting on paired donors, with incorporation or reduction of molecular oxygen // fluorene oxygenase activity // mono-butyltin dioxygenase activity // tri-n-butyltin dioxygenase activity // di-n-butyltin dioxygenase activity // methylsilanetriol hydroxylase activity // methyl tertiary butyl ether 3-mon…	Mm01255001_m1
135	135	135	135	2918.34	2797.39	2857.87	2733.37	1.04555	0.330599	0.494666	3599.13	3794.12	3696.62	2733.37	1.3524	0.0158385	0.123153	2197.61	2775.95	2486.78	2733.37	0.909783	0.489071	0.716893	main	TC0100000471.mm.2	NM_001198570	Abi2	abl-interactor 2	NM_001198570	RefSeq	Mus musculus abl-interactor 2 (Abi2), transcript variant 1, mRNA.	FALSE	329165	Mm.212066	P62484	chr1	GO:0006928 // GO:0007611 // GO:0008154 // GO:0016358 // GO:0016477 // GO:0016601 // GO:0018108 // GO:0043010 // GO:2000601 // GO:0016601 // GO:0018108 // GO:2000601	movement of cell or subcellular component // learning or memory // actin polymerization or depolymerization // dendrite development // cell migration // Rac protein signal transduction // peptidyl-tyrosine phosphorylation // camera-type eye development // positive regulation of Arp2/3 complex-mediated actin nucleation // Rac protein signal transduction // peptidyl-tyrosine phosphorylation // posi…	GO:0005737 // GO:0005829 // GO:0005856 // GO:0005913 // GO:0030027 // GO:0030175 // GO:0030425 // GO:0031209 // GO:0042995 // GO:0005829 // GO:0030027 // GO:0030027 // GO:0030175 // GO:0030175 // GO:0031209	cytoplasm // cytosol // cytoskeleton // cell-cell adherens junction // lamellipodium // filopodium // dendrite // SCAR complex // cell projection // cytosol // lamellipodium // lamellipodium // filopodium // filopodium // SCAR complex	GO:0017124 // GO:0031625 // GO:0032403 // GO:0048365 // GO:0070064 // GO:0017124 // GO:0031625 // GO:0032403 // GO:0048365 // GO:0070064	SH3 domain binding // ubiquitin protein ligase binding // protein complex binding // Rac GTPase binding // proline-rich region binding // SH3 domain binding // ubiquitin protein ligase binding // protein complex binding // Rac GTPase binding // proline-rich region binding	Mm01254990_m1
139	139	139	139	80.8852	66.4852	73.6852	61.9679	1.18909	0.402182	0.561874	75.6698	102.227	88.9484	61.9679	1.43539	0.219336	0.374295	52.3774	86.3989	69.3881	61.9679	1.11974	0.778923	0.898354	main	TC0100000497.mm.2	NM_001081050	Pard3b	par-3 family cell polarity regulator beta	NM_001081050	RefSeq	Mus musculus par-3 family cell polarity regulator beta (Pard3b), mRNA.	FALSE	72823	Mm.35153	Q9CSB4	chr1	GO:0007049 // GO:0051301 // GO:0008150	cell cycle // cell division // biological_process	GO:0005923 // GO:0016020 // GO:0030054 // GO:0005575 // GO:0012505	bicellular tight junction // membrane // cell junction // cellular_component // endomembrane system	GO:0003674	molecular_function	Mm01253963_m1
140	140	140	140	1498.98	1122.27	1310.62	1580.2	0.829404	0.424267	0.581038	1348.52	1450.21	1399.36	1580.2	0.885561	0.469117	0.612961	840.894	1283.07	1061.98	1580.2	0.672054	0.23474	0.517112	main	TC0100000509.mm.2	NM_001077403	Nrp2	neuropilin 2	NM_001077403	RefSeq	Mus musculus neuropilin 2 (Nrp2), transcript variant 1, mRNA.	FALSE	18187	Mm.266341	Q8QZY7	chr1	GO:0001525 // GO:0001755 // GO:0001764 // GO:0007275 // GO:0007399 // GO:0007411 // GO:0007507 // GO:0021612 // GO:0021649 // GO:0021675 // GO:0021828 // GO:0030154 // GO:0036486 // GO:0038084 // GO:0048846 // GO:0050919 // GO:0050919 // GO:0061549 // GO:0061551 // GO:0061552 // GO:0097374 // GO:0097490 // GO:0097491 // GO:1901166 // GO:1902285 // GO:1903375 // GO:0007411 // GO:0071526 // GO:0071…	angiogenesis // neural crest cell migration // neuron migration // multicellular organismal development // nervous system development // axon guidance // heart development // facial nerve structural organization // vestibulocochlear nerve structural organization // nerve development // gonadotrophin-releasing hormone neuronal migration to the hypothalamus // cell differentiation // ventral trunk …	GO:0005886 // GO:0016020 // GO:0016021 // GO:0030424 // GO:0005886	plasma membrane // membrane // integral component of membrane // axon // plasma membrane	GO:0005021 // GO:0005515 // GO:0008201 // GO:0017154 // GO:0046872 // GO:0017154	vascular endothelial growth factor-activated receptor activity // protein binding // heparin binding // semaphorin receptor activity // metal ion binding // semaphorin receptor activity	Mm01254531_m1
141	141	141	141	96230.5	86218.6	91224.6	96800.7	0.942396	0.497674	0.64297	94111.7	93546.7	93829.2	96800.7	0.969303	0.592914	0.712014	65830.4	87126.3	76478.3	96800.7	0.79006	0.240583	0.520839	main	TC0100000519.mm.2	NM_018796	Eef1b2	eukaryotic translation elongation factor 1 beta 2	NM_018796	RefSeq	Mus musculus eukaryotic translation elongation factor 1 beta 2 (Eef1b2), mRNA.	FALSE	55949	Mm.2718	O70251	chr1	GO:0006412 // GO:0006414	translation // translational elongation	GO:0005737 // GO:0005783 // GO:0005853 // GO:0005737 // GO:0005737 // GO:0005783 // GO:0005783 // GO:0005853	cytoplasm // endoplasmic reticulum // eukaryotic translation elongation factor 1 complex // cytoplasm // cytoplasm // endoplasmic reticulum // endoplasmic reticulum // eukaryotic translation elongation factor 1 complex	GO:0003746 // GO:0005515 // GO:0003746	translation elongation factor activity // protein binding // translation elongation factor activity	Mm01254501_g1
144	144	144	144	1242.46	840.644	1041.55	1122.12	0.9282	0.711152	0.81047	1493.94	1455.5	1474.72	1122.12	1.31422	0.0776579	0.212391	985.321	930.143	957.732	1122.12	0.8535	0.211566	0.493983	main	TC0100000526.mm.2	NM_172422	Fastkd2	FAST kinase domains 2	NM_172422	RefSeq	Mus musculus FAST kinase domains 2 (Fastkd2), mRNA.	FALSE	75619	Mm.30965	Q922E6	chr1	GO:0042254 // GO:0045333 // GO:1902775 // GO:0006468 // GO:1902775 // GO:1902775 // GO:1902775	ribosome biogenesis // cellular respiration // mitochondrial large ribosomal subunit assembly // protein phosphorylation // mitochondrial large ribosomal subunit assembly // mitochondrial large ribosomal subunit assembly // mitochondrial large ribosomal subunit assembly	GO:0005739 // GO:0005739 // GO:0035770 // GO:0042645 // GO:0005739 // GO:0005739 // GO:0035770 // GO:0035770 // GO:0035770 // GO:0042645 // GO:0042645 // GO:0042645	mitochondrion // mitochondrion // ribonucleoprotein granule // mitochondrial nucleoid // mitochondrion // mitochondrion // ribonucleoprotein granule // ribonucleoprotein granule // ribonucleoprotein granule // mitochondrial nucleoid // mitochondrial nucleoid // mitochondrial nucleoid	GO:0003723 // GO:0004672 // GO:0019843 // GO:0044822 // GO:0019843 // GO:0019843 // GO:0019843 // GO:0044822 // GO:0044822	RNA binding // protein kinase activity // rRNA binding // poly(A) RNA binding // rRNA binding // rRNA binding // rRNA binding // poly(A) RNA binding // poly(A) RNA binding	Mm00549721_m1
146	146	146	146	2916.43	2870.69	2893.56	2028.4	1.42652	0.0935854	0.240889	2537.72	3201.54	2869.63	2028.4	1.41472	0.172152	0.325022	1656.92	2603.78	2130.35	2028.4	1.05026	0.915076	0.962224	main	TC0100000535.mm.2	NM_001037726	Creb1	cAMP responsive element binding protein 1	NM_001037726	RefSeq	Mus musculus cAMP responsive element binding protein 1 (Creb1), transcript variant C, mRNA.	FALSE	12912	Mm.422634	Q01147	chr1	GO:0006351 // GO:0006355 // GO:0006366 // GO:0006468 // GO:0007179 // GO:0007409 // GO:0007595 // GO:0007613 // GO:0007623 // GO:0008361 // GO:0008542 // GO:0010033 // GO:0010629 // GO:0010944 // GO:0021983 // GO:0030154 // GO:0030879 // GO:0032916 // GO:0033363 // GO:0033762 // GO:0034670 // GO:0035729 // GO:0040018 // GO:0042493 // GO:0042752 // GO:0042981 // GO:0043065 // GO:0045600 // GO:0045…	transcription, DNA-templated // regulation of transcription, DNA-templated // transcription from RNA polymerase II promoter // protein phosphorylation // transforming growth factor beta receptor signaling pathway // axonogenesis // lactation // memory // circadian rhythm // regulation of cell size // visual learning // response to organic substance // negative regulation of gene expression // neg…	GO:0000785 // GO:0000790 // GO:0000790 // GO:0005634 // GO:0005634 // GO:0005654 // GO:0005667 // GO:0005667 // GO:0005719 // GO:0005739 // GO:0005759 // GO:0030424 // GO:1990589 // GO:1990589 // GO:0000785 // GO:0000790 // GO:0005634 // GO:0005634 // GO:0005654 // GO:0005654 // GO:0005654 // GO:0005667 // GO:0005719 // GO:0005719 // GO:0005739 // GO:1990589 // GO:1990589 // GO:0016020 // GO:0016…	chromatin // nuclear chromatin // nuclear chromatin // nucleus // nucleus // nucleoplasm // transcription factor complex // transcription factor complex // nuclear euchromatin // mitochondrion // mitochondrial matrix // axon // ATF4-CREB1 transcription factor complex // ATF4-CREB1 transcription factor complex // chromatin // nuclear chromatin // nucleus // nucleus // nucleoplasm // nucleoplasm //…	GO:0000975 // GO:0000978 // GO:0000980 // GO:0001102 // GO:0001190 // GO:0003677 // GO:0003690 // GO:0003700 // GO:0003700 // GO:0003705 // GO:0005515 // GO:0008134 // GO:0019899 // GO:0030544 // GO:0035035 // GO:0035497 // GO:0043565 // GO:0043565 // GO:0044212 // GO:1990763 // GO:0000978 // GO:0000978 // GO:0000980 // GO:0000980 // GO:0001102 // GO:0001102 // GO:0001190 // GO:0001190 // GO:0003…	regulatory region DNA binding // RNA polymerase II core promoter proximal region sequence-specific DNA binding // RNA polymerase II distal enhancer sequence-specific DNA binding // RNA polymerase II activating transcription factor binding // transcriptional activator activity, RNA polymerase II transcription factor binding // DNA binding // double-stranded DNA binding // transcription factor acti…	Mm00501607_m1
147	147	147	147	722.822	586.577	654.699	512.724	1.2769	0.302799	0.468367	726.057	646.433	686.245	512.724	1.33843	0.200329	0.354598	693.007	644.107	668.557	512.724	1.30393	0.213734	0.495972	main	TC0100000541.mm.2	NM_001097644	Ccnyl1	cyclin Y-like 1	NM_001097644	RefSeq	Mus musculus cyclin Y-like 1 (Ccnyl1), mRNA.	FALSE	227210	Mm.39706	E9Q226	chr1	GO:0000079 // GO:0008150	regulation of cyclin-dependent protein serine/threonine kinase activity // biological_process	GO:0005575	cellular_component	GO:0003674 // GO:0019901	molecular_function // protein kinase binding	Mm01257099_m1
148	148	148	148	589.382	481.378	535.38	598.525	0.894499	0.6172	0.741244	731.036	731.068	731.052	598.525	1.22142	0.292271	0.45019	445.335	426.738	436.037	598.525	0.728518	0.179149	0.465699	main	TC0100000545.mm.2	NM_011086	Pikfyve	phosphoinositide kinase, FYVE finger containing	NM_011086	RefSeq	Mus musculus phosphoinositide kinase, FYVE finger containing (Pikfyve), transcript variant 2, mRNA.	FALSE	18711	Mm.38370	Q9Z1T6	chr1	GO:0016310 // GO:0032288 // GO:0034504 // GO:0035556 // GO:0042147 // GO:0046488 // GO:2000785 // GO:0034504 // GO:0035556 // GO:0042147 // GO:0046854 // GO:0046854 // GO:0046854 // GO:2000785 // GO:0034504 // GO:0042147 // GO:2000785	phosphorylation // myelin assembly // protein localization to nucleus // intracellular signal transduction // retrograde transport, endosome to Golgi // phosphatidylinositol metabolic process // regulation of autophagosome assembly // protein localization to nucleus // intracellular signal transduction // retrograde transport, endosome to Golgi // phosphatidylinositol phosphorylation // phosphati…	GO:0005768 // GO:0005829 // GO:0005911 // GO:0010008 // GO:0012506 // GO:0016020 // GO:0031410 // GO:0031901 // GO:0032593 // GO:0045121 // GO:0048471 // GO:0000139 // GO:0010008 // GO:0010008 // GO:0030659 // GO:0031410 // GO:0031901 // GO:0031901 // GO:0031902 // GO:0045121 // GO:0016021 // GO:0031901 // GO:0045121	endosome // cytosol // cell-cell junction // endosome membrane // vesicle membrane // membrane // cytoplasmic vesicle // early endosome membrane // insulin-responsive compartment // membrane raft // perinuclear region of cytoplasm // Golgi membrane // endosome membrane // endosome membrane // cytoplasmic vesicle membrane // cytoplasmic vesicle // early endosome membrane // early endosome membrane…	GO:0000166 // GO:0000285 // GO:0005515 // GO:0005524 // GO:0008270 // GO:0016301 // GO:0016307 // GO:0016308 // GO:0016740 // GO:0046872 // GO:0000285 // GO:0052810	nucleotide binding // 1-phosphatidylinositol-3-phosphate 5-kinase activity // protein binding // ATP binding // zinc ion binding // kinase activity // phosphatidylinositol phosphate kinase activity // 1-phosphatidylinositol-4-phosphate 5-kinase activity // transferase activity // metal ion binding // 1-phosphatidylinositol-3-phosphate 5-kinase activity // 1-phosphatidylinositol-5-kinase activity	Mm00440786_m1
151	151	151	151	158.202	198.99	178.596	176.729	1.01056	0.875382	0.926396	91.4804	98.1809	94.8307	176.729	0.536587	0.260049	0.418055	73.1313	227.606	150.368	176.729	0.85084	0.743659	0.879103	main	TC0100000551.mm.2	NM_001039934	Map2	microtubule-associated protein 2	NM_001039934	RefSeq	Mus musculus microtubule-associated protein 2 (Map2), transcript variant 1, mRNA.	FALSE	17756	Mm.256966	Q80X35	chr1	GO:0001578 // GO:0007409 // GO:0007409 // GO:0016358 // GO:0021954 // GO:0030010 // GO:0050770 // GO:0071310 // GO:0001578 // GO:0031175 // GO:0032355 // GO:0032570 // GO:0048813	microtubule bundle formation // axonogenesis // axonogenesis // dendrite development // central nervous system neuron development // establishment of cell polarity // regulation of axonogenesis // cellular response to organic substance // microtubule bundle formation // neuron projection development // response to estradiol // response to progesterone // dendrite morphogenesis	GO:0005622 // GO:0005730 // GO:0005737 // GO:0005737 // GO:0005790 // GO:0005791 // GO:0005856 // GO:0005874 // GO:0005875 // GO:0014069 // GO:0030425 // GO:0030425 // GO:0034399 // GO:0043005 // GO:0043005 // GO:0043025 // GO:0043025 // GO:0043198 // GO:0043234 // GO:0044297 // GO:0097442 // GO:0097481 // GO:0005730 // GO:0005737 // GO:0005737 // GO:0030425 // GO:0043005 // GO:0005730 // GO:0005…	intracellular // nucleolus // cytoplasm // cytoplasm // smooth endoplasmic reticulum // rough endoplasmic reticulum // cytoskeleton // microtubule // microtubule associated complex // postsynaptic density // dendrite // dendrite // nuclear periphery // neuron projection // neuron projection // neuronal cell body // neuronal cell body // dendritic shaft // protein complex // cell body // CA3 pyram…	GO:0002162 // GO:0005515 // GO:0005516 // GO:0005519 // GO:0008017 // GO:0015631 // GO:0002162 // GO:0008017 // GO:0002162	dystroglycan binding // protein binding // calmodulin binding // cytoskeletal regulatory protein binding // microtubule binding // tubulin binding // dystroglycan binding // microtubule binding // dystroglycan binding	Mm00485231_m1
153	153	153	153	5797.38	5596.88	5697.13	3967.6	1.43591	0.157714	0.317527	5549	5451.82	5500.41	3967.6	1.38633	0.18188	0.334159	3906.06	4584.76	4245.41	3967.6	1.07002	0.714988	0.86398	main	TC0100000561.mm.2	NM_025683	Rpe	ribulose-5-phosphate-3-epimerase	NM_025683	RefSeq	Mus musculus ribulose-5-phosphate-3-epimerase (Rpe), transcript variant 2, mRNA.	FALSE	66646	Mm.240912	Q8VEE0	chr1	GO:0005975 // GO:0006098 // GO:0008152 // GO:0009052 // GO:0019323 // GO:0044262 // GO:0005975 // GO:0005975 // GO:0005975 // GO:0006098 // GO:0006098 // GO:0006098 // GO:0009052 // GO:0009052 // GO:0019323 // GO:0044262	carbohydrate metabolic process // pentose-phosphate shunt // metabolic process // pentose-phosphate shunt, non-oxidative branch // pentose catabolic process // cellular carbohydrate metabolic process // carbohydrate metabolic process // carbohydrate metabolic process // carbohydrate metabolic process // pentose-phosphate shunt // pentose-phosphate shunt // pentose-phosphate shunt // pentose-phosp…	GO:0005829 // GO:0043231 // GO:0070062 // GO:0005829 // GO:0043231 // GO:0070062	cytosol // intracellular membrane-bounded organelle // extracellular exosome // cytosol // intracellular membrane-bounded organelle // extracellular exosome	GO:0003824 // GO:0004750 // GO:0016853 // GO:0016857 // GO:0030246 // GO:0042802 // GO:0042803 // GO:0046872 // GO:0048029 // GO:0004750 // GO:0004750 // GO:0004750 // GO:0030246 // GO:0042802 // GO:0042803 // GO:0046872 // GO:0046872 // GO:0046872 // GO:0048029	catalytic activity // ribulose-phosphate 3-epimerase activity // isomerase activity // racemase and epimerase activity, acting on carbohydrates and derivatives // carbohydrate binding // identical protein binding // protein homodimerization activity // metal ion binding // monosaccharide binding // ribulose-phosphate 3-epimerase activity // ribulose-phosphate 3-epimerase activity // ribulose-phos…	Mm00481813_g1
157	157	157	157	7882.24	8129.78	8006.01	5339.97	1.49926	0.00304086	0.0950633	7812.32	8892	8352.16	5339.97	1.56408	0.0217159	0.136139	4234.57	4884.18	4559.38	5339.97	0.853821	0.159625	0.444947	main	TC0100000590.mm.2	NM_026195	Atic	5-aminoimidazole-4-carboxamide ribonucleotide formyltransferase/IMP cyclohydrolase	NM_026195	RefSeq	Mus musculus 5-aminoimidazole-4-carboxamide ribonucleotide formyltransferase/IMP cyclohydrolase (Atic), mRNA.	FALSE	108147	Mm.38010	Q9CWJ9	chr1	GO:0006164 // GO:0006189 // GO:0008152 // GO:0009116 // GO:0009259 // GO:0046452 // GO:0046654 // GO:0003360 // GO:0006189 // GO:0009116 // GO:0009259 // GO:0010035 // GO:0021549 // GO:0021987 // GO:0031100 // GO:0046452 // GO:0046654	purine nucleotide biosynthetic process // 'de novo' IMP biosynthetic process // metabolic process // nucleoside metabolic process // ribonucleotide metabolic process // dihydrofolate metabolic process // tetrahydrofolate biosynthetic process // brainstem development // 'de novo' IMP biosynthetic process // nucleoside metabolic process // ribonucleotide metabolic process // response to inorganic s…	GO:0005739 // GO:0016020 // GO:0070062 // GO:0016020 // GO:0016020 // GO:0070062 // GO:0070062	mitochondrion // membrane // extracellular exosome // membrane // membrane // extracellular exosome // extracellular exosome	GO:0003824 // GO:0003937 // GO:0004643 // GO:0016740 // GO:0016787 // GO:0042803 // GO:0003937 // GO:0004643 // GO:0042803 // GO:0042803 // GO:0042803	catalytic activity // IMP cyclohydrolase activity // phosphoribosylaminoimidazolecarboxamide formyltransferase activity // transferase activity // hydrolase activity // protein homodimerization activity // IMP cyclohydrolase activity // phosphoribosylaminoimidazolecarboxamide formyltransferase activity // protein homodimerization activity // protein homodimerization activity // protein homodimeri…	Mm01256760_g1
159	159	159	159	49.4094	70.364	59.8867	66.4899	0.900688	0.572341	0.706279	58.9991	52.9721	55.9856	66.4899	0.842016	0.104263	0.245347	38.5084	53.2752	45.8918	66.4899	0.690207	0.145296	0.430034	main	TC0100000601.mm.2	NM_175564	Tmem169	transmembrane protein 169	NM_175564	RefSeq	Mus musculus transmembrane protein 169 (Tmem169), mRNA.	FALSE	271711	Mm.80318	Q8BG50	chr1	GO:0008150	biological_process	GO:0016020 // GO:0016021 // GO:0005575	membrane // integral component of membrane // cellular_component	GO:0003674	molecular_function	Mm00616173_m1
160	160	160	160	1159.77	1026.22	1093	797.556	1.37043	0.0743116	0.214433	1233.62	1095.66	1164.64	797.556	1.46025	0.0519256	0.178658	841.796	1022.97	932.382	797.556	1.16905	0.324383	0.591203	main	TC0100000602.mm.2	NM_009533	Xrcc5	X-ray repair complementing defective repair in Chinese hamster cells 5	NM_009533	RefSeq	Mus musculus X-ray repair complementing defective repair in Chinese hamster cells 5 (Xrcc5), mRNA.	FALSE	22596	Mm.246952	P27641	chr1	GO:0000237 // GO:0000723 // GO:0006281 // GO:0006302 // GO:0006302 // GO:0006303 // GO:0006310 // GO:0006351 // GO:0006355 // GO:0006974 // GO:0008283 // GO:0032508 // GO:0045892 // GO:0048660 // GO:0050769 // GO:0060218 // GO:0071475 // GO:0071480 // GO:0071481 // GO:0000723 // GO:0000723 // GO:0006303 // GO:0006303 // GO:0006303 // GO:0006310 // GO:0006310 // GO:0032508 // GO:0045892 // GO:0045…	leptotene // telomere maintenance // DNA repair // double-strand break repair // double-strand break repair // double-strand break repair via nonhomologous end joining // DNA recombination // transcription, DNA-templated // regulation of transcription, DNA-templated // cellular response to DNA damage stimulus // cell proliferation // DNA duplex unwinding // negative regulation of transcription, D…	GO:0000784 // GO:0005634 // GO:0005634 // GO:0005654 // GO:0005694 // GO:0005737 // GO:0005737 // GO:0005886 // GO:0016020 // GO:0043234 // GO:0043564 // GO:0070419 // GO:0000784 // GO:0000784 // GO:0005634 // GO:0005634 // GO:0005654 // GO:0005654 // GO:0005730 // GO:0005886 // GO:0005886 // GO:0016020 // GO:0016020 // GO:0043564 // GO:0043564 // GO:0043564 // GO:0070419 // GO:0070419 // GO:0070…	nuclear chromosome, telomeric region // nucleus // nucleus // nucleoplasm // chromosome // cytoplasm // cytoplasm // plasma membrane // membrane // protein complex // Ku70:Ku80 complex // nonhomologous end joining complex // nuclear chromosome, telomeric region // nuclear chromosome, telomeric region // nucleus // nucleus // nucleoplasm // nucleoplasm // nucleolus // plasma membrane // plasma mem…	GO:0000166 // GO:0003677 // GO:0003684 // GO:0003690 // GO:0003691 // GO:0004003 // GO:0004386 // GO:0005524 // GO:0008022 // GO:0016787 // GO:0016817 // GO:0031625 // GO:0042162 // GO:0044212 // GO:0044822 // GO:0051575 // GO:0003684 // GO:0003684 // GO:0003690 // GO:0003691 // GO:0003691 // GO:0004003 // GO:0004003 // GO:0008022 // GO:0008022 // GO:0031625 // GO:0031625 // GO:0042162 // GO:0042…	nucleotide binding // DNA binding // damaged DNA binding // double-stranded DNA binding // double-stranded telomeric DNA binding // ATP-dependent DNA helicase activity // helicase activity // ATP binding // protein C-terminus binding // hydrolase activity // hydrolase activity, acting on acid anhydrides // ubiquitin protein ligase binding // telomeric DNA binding // transcription regulatory regio…	Mm00550142_m1
161	161	161	161	223.264	155.261	189.263	196.648	0.962442	0.806662	0.881294	247.379	208.675	228.027	196.648	1.15957	0.290044	0.448404	163.995	133.985	148.99	196.648	0.757647	0.136514	0.419813	main	TC0100000608.mm.2	NM_018817	Smarcal1	SWI/SNF related matrix associated, actin dependent regulator of chromatin, subfamily a-like 1	NM_018817	RefSeq	Mus musculus SWI/SNF related matrix associated, actin dependent regulator of chromatin, subfamily a-like 1 (Smarcal1), mRNA.	FALSE	54380	Mm.274232	Q8BJL0	chr1	GO:0000733 // GO:0006259 // GO:0006357 // GO:0006974 // GO:0031297 // GO:0000733 // GO:0006259 // GO:0006259 // GO:0006259 // GO:0006357 // GO:0006357 // GO:0006357 // GO:0006974 // GO:0006974 // GO:0006974 // GO:0031297 // GO:0031297 // GO:0031297	DNA strand renaturation // DNA metabolic process // regulation of transcription from RNA polymerase II promoter // cellular response to DNA damage stimulus // replication fork processing // DNA strand renaturation // DNA metabolic process // DNA metabolic process // DNA metabolic process // regulation of transcription from RNA polymerase II promoter // regulation of transcription from RNA polymer…	GO:0005634 // GO:0005654 // GO:0005662 // GO:0035861 // GO:0005634 // GO:0005634 // GO:0005634 // GO:0005654 // GO:0005654 // GO:0005662 // GO:0005662 // GO:0005662 // GO:0035861 // GO:0035861 // GO:0035861	nucleus // nucleoplasm // DNA replication factor A complex // site of double-strand break // nucleus // nucleus // nucleus // nucleoplasm // nucleoplasm // DNA replication factor A complex // DNA replication factor A complex // DNA replication factor A complex // site of double-strand break // site of double-strand break // site of double-strand break	GO:0000166 // GO:0004386 // GO:0005524 // GO:0008094 // GO:0008094 // GO:0016787 // GO:0036310 // GO:0008094 // GO:0008094 // GO:0008094 // GO:0036310 // GO:0036310 // GO:0036310	nucleotide binding // helicase activity // ATP binding // DNA-dependent ATPase activity // DNA-dependent ATPase activity // hydrolase activity // annealing helicase activity // DNA-dependent ATPase activity // DNA-dependent ATPase activity // DNA-dependent ATPase activity // annealing helicase activity // annealing helicase activity // annealing helicase activity	Mm00490090_m1
162	162	162	162	3671.12	3320.32	3495.72	8029.8	0.435343	0.00415747	0.0955134	3218.02	3170.75	3194.38	8029.8	0.397816	0.000510282	0.0837736	3064.08	4109.03	3586.55	8029.8	0.446655	0.0313224	0.291416	main	TC0100000609.mm.2	NM_009084	Rpl37a	ribosomal protein L37a	NM_009084	RefSeq	Mus musculus ribosomal protein L37a (Rpl37a), mRNA.	FALSE	19981	Mm.21529 // Mm.491227	P61514	chr1	GO:0006412	translation	GO:0005622 // GO:0005634 // GO:0005840 // GO:0005925 // GO:0022625 // GO:0030529 // GO:0070062 // GO:0005634 // GO:0005634 // GO:0005925 // GO:0005925 // GO:0022625 // GO:0022625 // GO:0070062 // GO:0070062	intracellular // nucleus // ribosome // focal adhesion // cytosolic large ribosomal subunit // ribonucleoprotein complex // extracellular exosome // nucleus // nucleus // focal adhesion // focal adhesion // cytosolic large ribosomal subunit // cytosolic large ribosomal subunit // extracellular exosome // extracellular exosome	GO:0003735 // GO:0044822 // GO:0046872 // GO:0044822 // GO:0044822	structural constituent of ribosome // poly(A) RNA binding // metal ion binding // poly(A) RNA binding // poly(A) RNA binding	Mm01253851_g1
163	163	163	163	64.6922	113.762	89.2271	83.5882	1.06746	0.893564	0.937839	58.5306	62.7505	60.6405	83.5882	0.725468	0.370831	0.525674	70.4985	103.381	86.9397	83.5882	1.0401	0.883634	0.948493	main	TC0100000610.mm.2	NM_008342	Igfbp2	insulin-like growth factor binding protein 2	NM_008342	RefSeq	Mus musculus insulin-like growth factor binding protein 2 (Igfbp2), transcript variant 1, mRNA.	FALSE	16008	Mm.141936	P47877	chr1	GO:0001558 // GO:0040008 // GO:0042104 // GO:0043567 // GO:0007165 // GO:0007565 // GO:0007568 // GO:0007584 // GO:0009612 // GO:0010226 // GO:0032355 // GO:0032526 // GO:0032870 // GO:0042104 // GO:0042104 // GO:0042104 // GO:0042493 // GO:0043567 // GO:0043567 // GO:0043627 // GO:0048545 // GO:0051384	regulation of cell growth // regulation of growth // positive regulation of activated T cell proliferation // regulation of insulin-like growth factor receptor signaling pathway // signal transduction // female pregnancy // aging // response to nutrient // response to mechanical stimulus // response to lithium ion // response to estradiol // response to retinoic acid // cellular response to hormo…	GO:0005576 // GO:0005615 // GO:0005615 // GO:0016324 // GO:0031410 // GO:0070062 // GO:0005576 // GO:0005576 // GO:0005615 // GO:0005615 // GO:0016324 // GO:0031410 // GO:0070062 // GO:0070062	extracellular region // extracellular space // extracellular space // apical plasma membrane // cytoplasmic vesicle // extracellular exosome // extracellular region // extracellular region // extracellular space // extracellular space // apical plasma membrane // cytoplasmic vesicle // extracellular exosome // extracellular exosome	GO:0005520 // GO:0019838 // GO:0031994 // GO:0031995 // GO:0005520 // GO:0031994 // GO:0031994 // GO:0031994 // GO:0031995 // GO:0031995 // GO:0031995	insulin-like growth factor binding // growth factor binding // insulin-like growth factor I binding // insulin-like growth factor II binding // insulin-like growth factor binding // insulin-like growth factor I binding // insulin-like growth factor I binding // insulin-like growth factor I binding // insulin-like growth factor II binding // insulin-like growth factor II binding // insulin-like gr…	Mm00492633_g1
164	164	164	164	66.1076	57.7579	61.9327	52.7804	1.1734	0.415835	0.573129	55.1811	52.4038	53.7925	52.7804	1.01917	0.862911	0.910864	55.6379	55.3781	55.508	52.7804	1.05168	0.72314	0.86843	main	TC0100000621.mm.2	NM_001034060	Rufy4	RUN and FYVE domain containing 4	NM_001034060	RefSeq	Mus musculus RUN and FYVE domain containing 4 (Rufy4), transcript variant 2, mRNA.	FALSE	435626	Mm.240447	Q3TYX8	chr1	GO:0008150	biological_process	GO:0005575	cellular_component	GO:0046872 // GO:0003674	metal ion binding // molecular_function	Mm02601387_m1
166	166	166	166	47822.6	45439.2	46630.8	46343.4	1.0062	0.871919	0.923883	51919	51842.9	51880.9	46343.4	1.11949	0.033902	0.15632	32389.1	46795.3	39592.2	46343.4	0.854322	0.446564	0.686797	main	TC0100000625.mm.2	NM_029711	Arpc2	actin related protein 2/3 complex, subunit 2	NM_029711	RefSeq	Mus musculus actin related protein 2/3 complex, subunit 2 (Arpc2), mRNA.	FALSE	76709	Mm.337038	Q9CVB6	chr1	GO:0010592 // GO:0030833 // GO:0030838 // GO:0034314 // GO:1900026 // GO:0010592 // GO:0010592 // GO:0034314 // GO:0034314	positive regulation of lamellipodium assembly // regulation of actin filament polymerization // positive regulation of actin filament polymerization // Arp2/3 complex-mediated actin nucleation // positive regulation of substrate adhesion-dependent cell spreading // positive regulation of lamellipodium assembly // positive regulation of lamellipodium assembly // Arp2/3 complex-mediated actin nucle…	GO:0005737 // GO:0005768 // GO:0005794 // GO:0005856 // GO:0005885 // GO:0005885 // GO:0005886 // GO:0005925 // GO:0005925 // GO:0015629 // GO:0030054 // GO:0031252 // GO:0036195 // GO:0042995 // GO:0043005 // GO:0045202 // GO:0070062 // GO:0005737 // GO:0005737 // GO:0005794 // GO:0005794 // GO:0005885 // GO:0005885 // GO:0005925 // GO:0005925 // GO:0070062 // GO:0070062	cytoplasm // endosome // Golgi apparatus // cytoskeleton // Arp2/3 protein complex // Arp2/3 protein complex // plasma membrane // focal adhesion // focal adhesion // actin cytoskeleton // cell junction // cell leading edge // muscle cell projection membrane // cell projection // neuron projection // synapse // extracellular exosome // cytoplasm // cytoplasm // Golgi apparatus // Golgi apparatus …	GO:0003779 // GO:0005200 // GO:0005515 // GO:0051015 // GO:0005200 // GO:0005200 // GO:0019894 // GO:0035650 // GO:0051015 // GO:0051015 // GO:0071933	actin binding // structural constituent of cytoskeleton // protein binding // actin filament binding // structural constituent of cytoskeleton // structural constituent of cytoskeleton // kinesin binding // AP-1 adaptor complex binding // actin filament binding // actin filament binding // Arp2/3 complex binding	Mm01254383_m1
168	168	168	168	102.898	123.922	113.41	163.836	0.692215	0.0687528	0.207236	111.948	99.7378	105.843	163.836	0.646028	0.0262995	0.144097	72.7731	171.253	122.013	163.836	0.744726	0.46751	0.700662	main	TC0100000627.mm.2	NM_001039509	Pnkd	paroxysmal nonkinesiogenic dyskinesia	NM_001039509	RefSeq	Mus musculus paroxysmal nonkinesiogenic dyskinesia (Pnkd), transcript variant 3, mRNA.	FALSE	56695	Mm.384726	Q69ZP3	chr1	GO:0019243 // GO:0032225 // GO:0042053 // GO:0046929 // GO:0050884	methylglyoxal catabolic process to D-lactate via S-lactoyl-glutathione // regulation of synaptic transmission, dopaminergic // regulation of dopamine metabolic process // negative regulation of neurotransmitter secretion // neuromuscular process controlling posture	GO:0005634 // GO:0005737 // GO:0005739 // GO:0005739 // GO:0016020 // GO:0005739 // GO:0005739 // GO:0016020 // GO:0016020	nucleus // cytoplasm // mitochondrion // mitochondrion // membrane // mitochondrion // mitochondrion // membrane // membrane	GO:0003923 // GO:0004416 // GO:0005515 // GO:0016787 // GO:0046872 // GO:0052770 // GO:0052771	GPI-anchor transamidase activity // hydroxyacylglutathione hydrolase activity // protein binding // hydrolase activity // metal ion binding // coenzyme F390-A hydrolase activity // coenzyme F390-G hydrolase activity	Mm00651102_m1
170	170	170	170	125.91	90.7853	108.348	50.4181	2.14899	0.0592739	0.194949	97.668	84.0039	90.8359	50.4181	1.80165	0.0432976	0.168399	66.0651	73.7606	69.9128	50.4181	1.38666	0.104681	0.385133	main	TC0100000632.mm.2	NM_013612	Slc11a1	solute carrier family 11 (proton-coupled divalent metal ion transporters), member 1	NM_013612	RefSeq	Mus musculus solute carrier family 11 (proton-coupled divalent metal ion transporters), member 1 (Slc11a1), mRNA.	FALSE	18173	Mm.2913	P41251	chr1	GO:0000060 // GO:0000165 // GO:0001818 // GO:0001819 // GO:0002309 // GO:0002369 // GO:0002606 // GO:0002827 // GO:0006810 // GO:0006811 // GO:0006826 // GO:0006826 // GO:0006828 // GO:0006876 // GO:0006879 // GO:0006879 // GO:0006909 // GO:0006954 // GO:0007035 // GO:0009617 // GO:0009617 // GO:0010628 // GO:0015707 // GO:0032147 // GO:0032496 // GO:0032496 // GO:0032496 // GO:0032623 // GO:0032…	protein import into nucleus, translocation // MAPK cascade // negative regulation of cytokine production // positive regulation of cytokine production // T cell proliferation involved in immune response // T cell cytokine production // positive regulation of dendritic cell antigen processing and presentation // positive regulation of T-helper 1 type immune response // transport // ion transport /…	GO:0005764 // GO:0005770 // GO:0005770 // GO:0005886 // GO:0009279 // GO:0009986 // GO:0010008 // GO:0016020 // GO:0016021 // GO:0030670 // GO:0030670 // GO:0030670 // GO:0070821 // GO:0005886 // GO:0005886 // GO:0030670 // GO:0030670 // GO:0070821 // GO:0070821	lysosome // late endosome // late endosome // plasma membrane // cell outer membrane // cell surface // endosome membrane // membrane // integral component of membrane // phagocytic vesicle membrane // phagocytic vesicle membrane // phagocytic vesicle membrane // tertiary granule membrane // plasma membrane // plasma membrane // phagocytic vesicle membrane // phagocytic vesicle membrane // tertia…	GO:0005215 // GO:0005384 // GO:0042803 // GO:0046915 // GO:0051139 // GO:0042803 // GO:0042803 // GO:0046915 // GO:0046915 // GO:0051139 // GO:0051139	transporter activity // manganese ion transmembrane transporter activity // protein homodimerization activity // transition metal ion transmembrane transporter activity // metal ion:proton antiporter activity // protein homodimerization activity // protein homodimerization activity // transition metal ion transmembrane transporter activity // transition metal ion transmembrane transporter activit…	Mm00443043_m1
171	171	171	171	2440.01	1734.31	2087.16	2733.42	0.763572	0.253486	0.423588	5526.78	2620.23	4073.51	2733.42	1.49026	0.470874	0.614384	2101.08	2630.23	2365.66	2733.42	0.865458	0.350031	0.610971	main	TC0100000633.mm.2	NM_153088	Ctdsp1	CTD (carboxy-terminal domain, RNA polymerase II, polypeptide A) small phosphatase 1	NM_153088	RefSeq	Mus musculus CTD (carboxy-terminal domain, RNA polymerase II, polypeptide A) small phosphatase 1 (Ctdsp1), mRNA.	FALSE	227292	Mm.165042	P58466	chr1	GO:0001933 // GO:0006357 // GO:0006470 // GO:0045665 // GO:0050768 // GO:0050768 // GO:0050768 // GO:2000134 // GO:0006357 // GO:0006357 // GO:0006470 // GO:0006470	negative regulation of protein phosphorylation // regulation of transcription from RNA polymerase II promoter // protein dephosphorylation // negative regulation of neuron differentiation // negative regulation of neurogenesis // negative regulation of neurogenesis // negative regulation of neurogenesis // negative regulation of G1/S transition of mitotic cell cycle // regulation of transcription…	GO:0005634 // GO:0070062 // GO:0005634 // GO:0005634 // GO:0070062 // GO:0070062	nucleus // extracellular exosome // nucleus // nucleus // extracellular exosome // extracellular exosome	GO:0004721 // GO:0005515 // GO:0008420 // GO:0016787 // GO:0016791 // GO:0046872 // GO:0008420 // GO:0008420 // GO:0004872	phosphoprotein phosphatase activity // protein binding // CTD phosphatase activity // hydrolase activity // phosphatase activity // metal ion binding // CTD phosphatase activity // CTD phosphatase activity // receptor activity	Mm01254395_g1
173	173	173	173	13501.6	13143.4	13322.5	10896.1	1.22269	0.0346232	0.156079	13424.2	12423.2	12923.7	10896.1	1.18609	0.0843849	0.220467	8031.64	12312	10171.8	10896.1	0.933534	0.715925	0.86445	main	TC0100000636.mm.2	NM_021383	Rqcd1	rcd1 (required for cell differentiation) homolog 1 (S. pombe)	NM_021383	RefSeq	Mus musculus rcd1 (required for cell differentiation) homolog 1 (S. pombe) (Rqcd1), mRNA.	FALSE	58184	Mm.291708	Q9JKY0	chr1	GO:0000288 // GO:0006351 // GO:0006355 // GO:0006402 // GO:0006417 // GO:0017148 // GO:0019221 // GO:0031047 // GO:0033147 // GO:2000327 // GO:0000288 // GO:0017148 // GO:0033147 // GO:0033147 // GO:0033147 // GO:2000327 // GO:2000327 // GO:2000327	nuclear-transcribed mRNA catabolic process, deadenylation-dependent decay // transcription, DNA-templated // regulation of transcription, DNA-templated // mRNA catabolic process // regulation of translation // negative regulation of translation // cytokine-mediated signaling pathway // gene silencing by RNA // negative regulation of intracellular estrogen receptor signaling pathway // positive re…	GO:0000932 // GO:0005634 // GO:0005737 // GO:0016020 // GO:0030014 // GO:0030015 // GO:0000932 // GO:0016020 // GO:0016020 // GO:0030014 // GO:0030014 // GO:0030014 // GO:0030015	cytoplasmic mRNA processing body // nucleus // cytoplasm // membrane // CCR4-NOT complex // CCR4-NOT core complex // cytoplasmic mRNA processing body // membrane // membrane // CCR4-NOT complex // CCR4-NOT complex // CCR4-NOT complex // CCR4-NOT core complex	GO:0005515 // GO:0019904 // GO:0042803 // GO:0019904 // GO:0019904 // GO:0042803 // GO:0042803	protein binding // protein domain specific binding // protein homodimerization activity // protein domain specific binding // protein domain specific binding // protein homodimerization activity // protein homodimerization activity	Mm00457966_m1
175	175	175	175	1864.12	1523.01	1693.56	1947.78	0.869485	0.386867	0.547264	1812.63	1929.72	1871.18	1947.78	0.960673	0.706984	0.799675	998.024	1135.95	1066.99	1947.78	0.547797	0.0282662	0.28423	main	TC0100000638.mm.2	NM_025784	Bcs1l	BCS1-like (yeast)	NM_025784	RefSeq	Mus musculus BCS1-like (yeast) (Bcs1l), transcript variant 1, mRNA.	FALSE	66821	Mm.358700	Q9CZP5	chr1	GO:0007005 // GO:0032981 // GO:0033617 // GO:0034551 // GO:0034551 // GO:0007005 // GO:0007005 // GO:0032981 // GO:0032981 // GO:0033617 // GO:0033617 // GO:0034551 // GO:0034551	mitochondrion organization // mitochondrial respiratory chain complex I assembly // mitochondrial respiratory chain complex IV assembly // mitochondrial respiratory chain complex III assembly // mitochondrial respiratory chain complex III assembly // mitochondrion organization // mitochondrion organization // mitochondrial respiratory chain complex I assembly // mitochondrial respiratory chain co…	GO:0005739 // GO:0005739 // GO:0005739 // GO:0005743 // GO:0016020 // GO:0016021 // GO:0005739 // GO:0005739	mitochondrion // mitochondrion // mitochondrion // mitochondrial inner membrane // membrane // integral component of membrane // mitochondrion // mitochondrion	GO:0000166 // GO:0005524	nucleotide binding // ATP binding	Mm01259144_g1
177	177	177	177	479.35	643.959	561.655	526.611	1.06655	0.798287	0.874943	655.513	574.39	614.952	526.611	1.16775	0.544809	0.675277	529.158	593.089	561.124	526.611	1.06554	0.75018	0.882739	main	TC0100000640.mm.2	NM_001014974	Ttll4	tubulin tyrosine ligase-like family, member 4	NM_001014974	RefSeq	Mus musculus tubulin tyrosine ligase-like family, member 4 (Ttll4), mRNA.	FALSE	67534	Mm.260714	Q80UG8	chr1	GO:0006464 // GO:0018095 // GO:0018095	cellular protein modification process // protein polyglutamylation // protein polyglutamylation	GO:0005737 // GO:0005856 // GO:0005874 // GO:0005929 // GO:0042995 // GO:0005575	cytoplasm // cytoskeleton // microtubule // cilium // cell projection // cellular_component	GO:0000166 // GO:0005524 // GO:0015631 // GO:0016874	nucleotide binding // ATP binding // tubulin binding // ligase activity	Mm01259119_g1
182	182	182	182	2341.27	2346.82	2344.05	1941.85	1.20712	0.0197564	0.131218	2080.54	1881.09	1980.82	1941.85	1.02007	0.771449	0.847182	1592.1	2037.23	1814.67	1941.85	0.934505	0.612697	0.801266	main	TC0100000652.mm.2	NM_170755	Fam134a	family with sequence similarity 134, member A	NM_170755	RefSeq	Mus musculus family with sequence similarity 134, member A (Fam134a), transcript variant 1, mRNA.	FALSE	227298	Mm.273062	Q6NS82	chr1	GO:0008150	biological_process	GO:0016020 // GO:0016021 // GO:0016021 // GO:0016021	membrane // integral component of membrane // integral component of membrane // integral component of membrane	GO:0003674	molecular_function	Mm00659942_m1
183	183	183	183	95.136	86.7041	90.9201	110.972	0.819303	0.0970308	0.245902	204.288	98.1605	151.224	110.972	1.36272	0.575688	0.699172	142.762	102.786	122.774	110.972	1.10635	0.655716	0.829392	main	TC0100000653.mm.2	NM_001159905	Zfand2b	zinc finger, AN1 type domain 2B	NM_001159905	RefSeq	Mus musculus zinc finger, AN1 type domain 2B (Zfand2b), transcript variant 2, mRNA.	FALSE	68818	Mm.32646	Q91X58	chr1	GO:0006616 // GO:0006616 // GO:0006616	SRP-dependent cotranslational protein targeting to membrane, translocation // SRP-dependent cotranslational protein targeting to membrane, translocation // SRP-dependent cotranslational protein targeting to membrane, translocation	GO:0005783	endoplasmic reticulum	GO:0005515 // GO:0008270 // GO:0046872	protein binding // zinc ion binding // metal ion binding	Mm01259076_g1
184	184	184	184	927.461	710.09	818.775	1566.85	0.522561	0.0712089	0.211235	932.42	879.279	905.85	1566.85	0.578134	0.0525914	0.179428	685.925	858.759	772.342	1566.85	0.492926	0.0526074	0.320962	main	TC0100000654.mm.2	NM_001267620	Ankzf1	ankyrin repeat and zinc finger domain containing 1	NM_001267620	RefSeq	Mus musculus ankyrin repeat and zinc finger domain containing 1 (Ankzf1), transcript variant 2, mRNA.	FALSE	52231	Mm.259326	Q80UU1	chr1	GO:0030433 // GO:0071630 // GO:0072671 // GO:0030433 // GO:0071630 // GO:0072671	ER-associated ubiquitin-dependent protein catabolic process // nucleus-associated proteasomal ubiquitin-dependent protein catabolic process // mitochondria-associated ubiquitin-dependent protein catabolic process // ER-associated ubiquitin-dependent protein catabolic process // nucleus-associated proteasomal ubiquitin-dependent protein catabolic process // mitochondria-associated ubiquitin-depend…	GO:0016020 // GO:0036266 // GO:0016020 // GO:0036266	membrane // Cdc48p-Npl4p-Vms1p AAA ATPase complex // membrane // Cdc48p-Npl4p-Vms1p AAA ATPase complex	GO:0004843 // GO:0005515 // GO:0046872 // GO:0004843	ubiquitin-specific protease activity // protein binding // metal ion binding // ubiquitin-specific protease activity	Mm00518156_g1
185	185	185	185	288.71	210.413	249.561	658.491	0.37899	0.0285661	0.146286	469.788	334.197	401.992	658.491	0.610475	0.107423	0.248914	366.337	254.095	310.216	658.491	0.471102	0.0576672	0.326849	main	TC0100000655.mm.2	NM_001277992	Stk16	serine/threonine kinase 16	NM_001277992	RefSeq	Mus musculus serine/threonine kinase 16 (Stk16), transcript variant 2, mRNA.	FALSE	20872	Mm.17461	O88697	chr1	GO:0006366 // GO:0006468 // GO:0016310 // GO:0045944 // GO:0046777 // GO:0046777 // GO:0071560 // GO:0006366 // GO:0006468 // GO:0018108 // GO:0045944 // GO:0046777 // GO:0046777 // GO:0071560	transcription from RNA polymerase II promoter // protein phosphorylation // phosphorylation // positive regulation of transcription from RNA polymerase II promoter // protein autophosphorylation // protein autophosphorylation // cellular response to transforming growth factor beta stimulus // transcription from RNA polymerase II promoter // protein phosphorylation // peptidyl-tyrosine phosphoryla…	GO:0005737 // GO:0005798 // GO:0016020 // GO:0005737 // GO:0005737 // GO:0048471	cytoplasm // Golgi-associated vesicle // membrane // cytoplasm // cytoplasm // perinuclear region of cytoplasm	GO:0000166 // GO:0001077 // GO:0004672 // GO:0004674 // GO:0004715 // GO:0005524 // GO:0016301 // GO:0016740 // GO:0001077 // GO:0004672 // GO:0004674	nucleotide binding // transcriptional activator activity, RNA polymerase II core promoter proximal region sequence-specific binding // protein kinase activity // protein serine/threonine kinase activity // non-membrane spanning protein tyrosine kinase activity // ATP binding // kinase activity // transferase activity // transcriptional activator activity, RNA polymerase II core promoter proximal …	Mm00441563_m1
186	186	186	186	527.944	417.915	472.929	420.831	1.1238	0.468947	0.619187	665.438	537.479	601.458	420.831	1.42922	0.0930796	0.230477	357.176	422.364	389.77	420.831	0.926191	0.492277	0.718304	main	TC0100000656.mm.2	NM_001159883	Dnajb2	DnaJ (Hsp40) homolog, subfamily B, member 2	NM_001159883	RefSeq	Mus musculus DnaJ (Hsp40) homolog, subfamily B, member 2 (Dnajb2), transcript variant 3, mRNA.	FALSE	56812	Mm.489660	Q9QYI5	chr1	GO:0030433 // GO:0031398 // GO:0032436 // GO:0042026 // GO:0090084 // GO:0090086 // GO:0008285 // GO:0030308 // GO:0030433 // GO:0030433 // GO:0031398 // GO:0031398 // GO:0032436 // GO:0032436 // GO:0042026 // GO:0042026 // GO:0090084 // GO:0090084 // GO:0090086 // GO:0090086	ER-associated ubiquitin-dependent protein catabolic process // positive regulation of protein ubiquitination // positive regulation of proteasomal ubiquitin-dependent protein catabolic process // protein refolding // negative regulation of inclusion body assembly // negative regulation of protein deubiquitination // negative regulation of cell proliferation // negative regulation of cell growth /…	GO:0000502 // GO:0005634 // GO:0005829 // GO:0016234 // GO:0000502 // GO:0000502 // GO:0005634 // GO:0005634 // GO:0005829 // GO:0005829 // GO:0016234 // GO:0016234	proteasome complex // nucleus // cytosol // inclusion body // proteasome complex // proteasome complex // nucleus // nucleus // cytosol // cytosol // inclusion body // inclusion body	GO:0030544 // GO:0031593 // GO:0051082 // GO:0051087 // GO:0070628 // GO:0030544 // GO:0030544 // GO:0031593 // GO:0031593 // GO:0051082 // GO:0051082 // GO:0051087 // GO:0051087 // GO:0070628 // GO:0070628	Hsp70 protein binding // polyubiquitin binding // unfolded protein binding // chaperone binding // proteasome binding // Hsp70 protein binding // Hsp70 protein binding // polyubiquitin binding // polyubiquitin binding // unfolded protein binding // unfolded protein binding // chaperone binding // chaperone binding // proteasome binding // proteasome binding	Mm00498422_g1
187	187	187	187	1021.13	968.727	994.931	1307.8	0.760769	0.297363	0.463269	996.715	1037.86	1017.29	1307.8	0.777864	0.328811	0.483939	669.097	843.955	756.526	1307.8	0.578474	0.130703	0.413172	main	TC0100000657.mm.2	NM_010043	Des	desmin	NM_010043	RefSeq	Mus musculus desmin (Des), mRNA.	FALSE	13346	Mm.6712	P31001	chr1	GO:0007517	muscle organ development	GO:0005622 // GO:0005737 // GO:0005856 // GO:0005882 // GO:0005886 // GO:0005916 // GO:0005921 // GO:0016020 // GO:0030018 // GO:0030018 // GO:0031594 // GO:0042383 // GO:0042383 // GO:0043292 // GO:0045098 // GO:0070062 // GO:0005737 // GO:0005882 // GO:0030018 // GO:0030018 // GO:0042383 // GO:0042383 // GO:0070062 // GO:0070062	intracellular // cytoplasm // cytoskeleton // intermediate filament // plasma membrane // fascia adherens // gap junction // membrane // Z disc // Z disc // neuromuscular junction // sarcolemma // sarcolemma // contractile fiber // type III intermediate filament // extracellular exosome // cytoplasm // intermediate filament // Z disc // Z disc // sarcolemma // sarcolemma // extracellular exosome …	GO:0005198 // GO:0005200 // GO:0005515 // GO:0008092 // GO:0042802 // GO:0008092 // GO:0008092 // GO:0042802 // GO:0042802	structural molecule activity // structural constituent of cytoskeleton // protein binding // cytoskeletal protein binding // identical protein binding // cytoskeletal protein binding // cytoskeletal protein binding // identical protein binding // identical protein binding	Mm00673941_g1
188	188	188	188	50.0984	55.1975	52.648	94.3704	0.557886	0.086159	0.231343	62.4346	51.1249	56.7798	94.3704	0.601669	0.129589	0.276161	46.9964	101.491	74.2438	94.3704	0.786728	0.553794	0.761686	main	TC0100000658.mm.2	NM_001085370	Speg	SPEG complex locus	NM_001085370	RefSeq	Mus musculus SPEG complex locus (Speg), transcript variant 2, mRNA.	FALSE	11790	Mm.275397	Q62407	chr1	GO:0001701 // GO:0006468 // GO:0016310 // GO:0030154 // GO:0055013 // GO:0060541 // GO:0072358	in utero embryonic development // protein phosphorylation // phosphorylation // cell differentiation // cardiac muscle cell development // respiratory system development // cardiovascular system development	GO:0005634 // GO:0005634	nucleus // nucleus	GO:0000166 // GO:0004672 // GO:0004674 // GO:0005524 // GO:0016301 // GO:0016740	nucleotide binding // protein kinase activity // protein serine/threonine kinase activity // ATP binding // kinase activity // transferase activity	Mm00500178_g1
189	189	189	189	1418.26	1294	1356.13	2590.07	0.523588	0.0409827	0.166664	1742.75	1493.79	1618.27	2590.07	0.624798	0.0873669	0.224231	919.716	1303.47	1111.6	2590.07	0.429176	0.0579964	0.327872	main	TC0100000659.mm.2	NM_133708	Gmppa	GDP-mannose pyrophosphorylase A	NM_133708	RefSeq	Mus musculus GDP-mannose pyrophosphorylase A (Gmppa), mRNA.	FALSE	69080	Mm.23951	Q922H4	chr1	GO:0009058	biosynthetic process	GO:0005737 // GO:0005575 // GO:0070062	cytoplasm // cellular_component // extracellular exosome	GO:0016740 // GO:0016779 // GO:0003674	transferase activity // nucleotidyltransferase activity // molecular_function	Mm00505084_m1
192	192	192	192	153.4	160.23	156.815	103.299	1.51807	0.0424463	0.168638	168.788	188.732	178.76	103.299	1.7305	0.0334478	0.155921	103.334	135.078	119.206	103.299	1.15399	0.478402	0.707628	main	TC0100000662.mm.2	NM_010564	Inha	inhibin alpha	NM_010564	RefSeq	Mus musculus inhibin alpha (Inha), mRNA.	FALSE	16322	Mm.1100	Q04997	chr1	GO:0001541 // GO:0008584 // GO:0010862 // GO:0042127 // GO:0042541 // GO:0042981 // GO:0043408 // GO:0046882 // GO:0048468 // GO:0051726 // GO:0060395 // GO:0001541 // GO:0008584 // GO:0010862 // GO:0042127 // GO:0042127 // GO:0042541 // GO:0042541 // GO:0042541 // GO:0042981 // GO:0043408 // GO:0046882 // GO:0048468 // GO:0051726 // GO:0051726 // GO:0060395	ovarian follicle development // male gonad development // positive regulation of pathway-restricted SMAD protein phosphorylation // regulation of cell proliferation // hemoglobin biosynthetic process // regulation of apoptotic process // regulation of MAPK cascade // negative regulation of follicle-stimulating hormone secretion // cell development // regulation of cell cycle // SMAD protein signa…	GO:0001750 // GO:0001917 // GO:0005576 // GO:0005615 // GO:0005737 // GO:0034673 // GO:0043025 // GO:0043512 // GO:0043513 // GO:0001750 // GO:0001917 // GO:0005615 // GO:0005615 // GO:0005737 // GO:0034673 // GO:0034673 // GO:0043025 // GO:0043512 // GO:0043512 // GO:0043513	photoreceptor outer segment // photoreceptor inner segment // extracellular region // extracellular space // cytoplasm // inhibin-betaglycan-ActRII complex // neuronal cell body // inhibin A complex // inhibin B complex // photoreceptor outer segment // photoreceptor inner segment // extracellular space // extracellular space // cytoplasm // inhibin-betaglycan-ActRII complex // inhibin-betaglycan…	GO:0005102 // GO:0005125 // GO:0005160 // GO:0005179 // GO:0008083 // GO:0034711 // GO:0046982 // GO:0005102 // GO:0005102 // GO:0005125 // GO:0005160 // GO:0034711 // GO:0046982	receptor binding // cytokine activity // transforming growth factor beta receptor binding // hormone activity // growth factor activity // inhibin binding // protein heterodimerization activity // receptor binding // receptor binding // cytokine activity // transforming growth factor beta receptor binding // inhibin binding // protein heterodimerization activity	Mm00439683_m1
197	197	197	197	12786.7	11207.9	11997.3	24809.2	0.483581	0.0224293	0.136433	12920.6	12907.3	12914	24809.2	0.52053	0.0181311	0.128126	12604.3	17019.6	14811.9	24809.2	0.597034	0.0954514	0.374112	main	TC0100000682.mm.2	NM_001001981	Utp14b	UTP14, U3 small nucleolar ribonucleoprotein, homolog B (yeast)	NM_001001981	RefSeq	Mus musculus UTP14, U3 small nucleolar ribonucleoprotein, homolog B (yeast) (Utp14b), transcript variant 2, mRNA.	FALSE	195434	Mm.276016	Q9CZW4	chr1	GO:0006364 // GO:0007275 // GO:0007283 // GO:0030154 // GO:0042254 // GO:0051321 // GO:0001676 // GO:0006629 // GO:0006631 // GO:0006633 // GO:0007420 // GO:0007584 // GO:0008152 // GO:0014070 // GO:0034379 // GO:0034379 // GO:0042998 // GO:0042998 // GO:0044539 // GO:0044539 // GO:0051047 // GO:0051047 // GO:2001247 // GO:2001247 // GO:0007283	rRNA processing // multicellular organismal development // spermatogenesis // cell differentiation // ribosome biogenesis // meiotic cell cycle // long-chain fatty acid metabolic process // lipid metabolic process // fatty acid metabolic process // fatty acid biosynthetic process // brain development // response to nutrient // metabolic process // response to organic cyclic compound // very-low-d…	GO:0005634 // GO:0005730 // GO:0032040 // GO:0005739 // GO:0005741 // GO:0005777 // GO:0005778 // GO:0005783 // GO:0005783 // GO:0005789 // GO:0005794 // GO:0005794 // GO:0005811 // GO:0005811 // GO:0016020 // GO:0016020 // GO:0016021 // GO:0031090 // GO:0043231 // GO:0048471 // GO:0048471 // GO:0005730 // GO:0005730 // GO:0032040 // GO:0032040 // GO:0019013 // GO:0030529	nucleus // nucleolus // small-subunit processome // mitochondrion // mitochondrial outer membrane // peroxisome // peroxisomal membrane // endoplasmic reticulum // endoplasmic reticulum // endoplasmic reticulum membrane // Golgi apparatus // Golgi apparatus // lipid particle // lipid particle // membrane // membrane // integral component of membrane // organelle membrane // intracellular membrane…	GO:0000166 // GO:0003824 // GO:0004467 // GO:0004467 // GO:0005524 // GO:0016874 // GO:0019901 // GO:0019901 // GO:0019904 // GO:0019904	nucleotide binding // catalytic activity // long-chain fatty acid-CoA ligase activity // long-chain fatty acid-CoA ligase activity // ATP binding // ligase activity // protein kinase binding // protein kinase binding // protein domain specific binding // protein domain specific binding	Mm01255803_m1
199	199	199	199	446.044	365.97	406.007	520.742	0.77967	0.268937	0.437439	439.773	361.033	400.403	520.742	0.768908	0.250197	0.406777	262.025	355.664	308.845	520.742	0.593086	0.118863	0.40109	main	TC0100000688.mm.2	NM_001081210	Mrpl44	mitochondrial ribosomal protein L44	NM_001081210	RefSeq	Mus musculus mitochondrial ribosomal protein L44 (Mrpl44), mRNA.	FALSE	69163	Mm.238455	Q9CY73	chr1	GO:0006396 // GO:0070125 // GO:0070125 // GO:0070125 // GO:0070125 // GO:0090305 // GO:0090501 // GO:0090502	RNA processing // mitochondrial translational elongation // mitochondrial translational elongation // mitochondrial translational elongation // mitochondrial translational elongation // nucleic acid phosphodiester bond hydrolysis // RNA phosphodiester bond hydrolysis // RNA phosphodiester bond hydrolysis, endonucleolytic	GO:0005739 // GO:0005840 // GO:0030529 // GO:0005739 // GO:0005739	mitochondrion // ribosome // ribonucleoprotein complex // mitochondrion // mitochondrion	GO:0003723 // GO:0004518 // GO:0004519 // GO:0004525 // GO:0016443 // GO:0016787 // GO:0044822 // GO:0044822 // GO:0044822	RNA binding // nuclease activity // endonuclease activity // ribonuclease III activity // bidentate ribonuclease III activity // hydrolase activity // poly(A) RNA binding // poly(A) RNA binding // poly(A) RNA binding	Mm01278345_m1
202	202	202	202	53386.9	52229.9	52808.4	17985.2	2.93621	0.0253318	0.140605	48674.3	51853.2	50263.8	17985.2	2.79472	0.0284518	0.14815	24287.7	36640.8	30464.2	17985.2	1.69385	0.194421	0.478003	main	TC0100000703.mm.2	NM_001122685	Rhbdd1	rhomboid domain containing 1	NM_001122685	RefSeq	Mus musculus rhomboid domain containing 1 (Rhbdd1), transcript variant 2, mRNA.	FALSE	76867	Mm.226994	Q8BHC7	chr1	GO:0006508 // GO:0006915 // GO:0007283 // GO:0010954 // GO:0030154 // GO:0031293 // GO:0033619 // GO:0033619 // GO:0034620 // GO:0034644 // GO:0036503 // GO:0043066 // GO:0043066 // GO:0043687 // GO:0045732 // GO:0045732 // GO:0048515 // GO:0051047 // GO:0051047 // GO:1904211 // GO:2000254 // GO:0033619 // GO:0033619 // GO:0043066 // GO:0045732 // GO:0045732 // GO:0051047 // GO:0051047	proteolysis // apoptotic process // spermatogenesis // positive regulation of protein processing // cell differentiation // membrane protein intracellular domain proteolysis // membrane protein proteolysis // membrane protein proteolysis // cellular response to unfolded protein // cellular response to UV // ERAD pathway // negative regulation of apoptotic process // negative regulation of apoptot…	GO:0005739 // GO:0005783 // GO:0005789 // GO:0016020 // GO:0016021 // GO:0030176 // GO:0044322 // GO:0005783 // GO:0005783 // GO:0005789	mitochondrion // endoplasmic reticulum // endoplasmic reticulum membrane // membrane // integral component of membrane // integral component of endoplasmic reticulum membrane // endoplasmic reticulum quality control compartment // endoplasmic reticulum // endoplasmic reticulum // endoplasmic reticulum membrane	GO:0004175 // GO:0004175 // GO:0004252 // GO:0004252 // GO:0005515 // GO:0008233 // GO:0008236 // GO:0016787 // GO:0004175 // GO:0004175 // GO:0004252 // GO:0004252 // GO:0008233	endopeptidase activity // endopeptidase activity // serine-type endopeptidase activity // serine-type endopeptidase activity // protein binding // peptidase activity // serine-type peptidase activity // hydrolase activity // endopeptidase activity // endopeptidase activity // serine-type endopeptidase activity // serine-type endopeptidase activity // peptidase activity	Mm00513047_m1
204	204	204	204	37572.9	40460.7	39016.8	44983.2	0.867364	0.19005	0.353522	43228.4	39815.2	41521.8	44983.2	0.923051	0.39967	0.553671	30212.2	50981.6	40596.9	44983.2	0.902491	0.666486	0.835686	main	TC0100000708.mm.2	NM_029409	Mff	mitochondrial fission factor	NM_029409	RefSeq	Mus musculus mitochondrial fission factor (Mff), transcript variant 1, mRNA.	FALSE	75734	Mm.396863	Q6PCP5	chr1	GO:0000266 // GO:0070584 // GO:0001836 // GO:0006626 // GO:0008053 // GO:0008053 // GO:0010821 // GO:0016559 // GO:0043653 // GO:0051260 // GO:0070584 // GO:0070584 // GO:0090141 // GO:0090141 // GO:0090200 // GO:0090314 // GO:0090314 // GO:1900063	mitochondrial fission // mitochondrion morphogenesis // release of cytochrome c from mitochondria // protein targeting to mitochondrion // mitochondrial fusion // mitochondrial fusion // regulation of mitochondrion organization // peroxisome fission // mitochondrial fragmentation involved in apoptotic process // protein homooligomerization // mitochondrion morphogenesis // mitochondrion morphogen…	GO:0005739 // GO:0005741 // GO:0005777 // GO:0016020 // GO:0016021 // GO:0030054 // GO:0031410 // GO:0045202 // GO:0005739 // GO:0005741 // GO:0005777 // GO:0008021 // GO:0032592	mitochondrion // mitochondrial outer membrane // peroxisome // membrane // integral component of membrane // cell junction // cytoplasmic vesicle // synapse // mitochondrion // mitochondrial outer membrane // peroxisome // synaptic vesicle // integral component of mitochondrial membrane	GO:0005515 // GO:0042803 // GO:0042803	protein binding // protein homodimerization activity // protein homodimerization activity	Mm00512718_m1
205	205	205	205	86886.3	89491	88188.7	63826.7	1.38169	0.0145997	0.122851	87122.1	93822.3	90472.2	63826.7	1.41747	0.0216262	0.136122	54594	75172.9	64883.5	63826.7	1.01656	0.981216	0.992442	main	TC0100000711.mm.2	NM_010472	Agfg1	ArfGAP with FG repeats 1	NM_010472	RefSeq	Mus musculus ArfGAP with FG repeats 1 (Agfg1), transcript variant 1, mRNA.	FALSE	15463	Mm.433409	Q8K2K6	chr1	GO:0001675 // GO:0006810 // GO:0007275 // GO:0007283 // GO:0007289 // GO:0030154 // GO:0045109 // GO:0043547	acrosome assembly // transport // multicellular organismal development // spermatogenesis // spermatid nucleus differentiation // cell differentiation // intermediate filament organization // positive regulation of GTPase activity	GO:0005634 // GO:0016023 // GO:0031410 // GO:0042995 // GO:0043025 // GO:0043231 // GO:0016023 // GO:0043231 // GO:0043231	nucleus // cytoplasmic membrane-bounded vesicle // cytoplasmic vesicle // cell projection // neuronal cell body // intracellular membrane-bounded organelle // cytoplasmic membrane-bounded vesicle // intracellular membrane-bounded organelle // intracellular membrane-bounded organelle	GO:0003677 // GO:0005096 // GO:0046872	DNA binding // GTPase activator activity // metal ion binding	Mm00802814_m1
207	207	207	207	245.881	252.303	249.092	118.725	2.09806	0.0207773	0.132908	163.59	241.166	202.378	118.725	1.7046	0.1441	0.292912	321.323	371.747	346.535	118.725	2.91881	0.0144966	0.260686	main	TC0100000718.mm.2	NM_001159738	Ccl20	chemokine (C-C motif) ligand 20	NM_001159738	RefSeq	Mus musculus chemokine (C-C motif) ligand 20 (Ccl20), transcript variant 2, mRNA.	FALSE	20297	Mm.116739	O89093	chr1	GO:0006935 // GO:0006954 // GO:0006955 // GO:0050726 // GO:0051770 // GO:2000406 // GO:0002548 // GO:0006935 // GO:0006954 // GO:0007186 // GO:0030593 // GO:0042060 // GO:0043547 // GO:0048247 // GO:0050726 // GO:0051770 // GO:0070098 // GO:0070374 // GO:0071222 // GO:0071223 // GO:0071310 // GO:0071346 // GO:0071347 // GO:0071356 // GO:2000406 // GO:2000406	chemotaxis // inflammatory response // immune response // positive regulation of interleukin-1 alpha biosynthetic process // positive regulation of nitric-oxide synthase biosynthetic process // positive regulation of T cell migration // monocyte chemotaxis // chemotaxis // inflammatory response // G-protein coupled receptor signaling pathway // neutrophil chemotaxis // wound healing // positive r…	GO:0005576 // GO:0005615 // GO:0005615 // GO:0005615	extracellular region // extracellular space // extracellular space // extracellular space	GO:0005125 // GO:0005515 // GO:0008009 // GO:0005125 // GO:0008009 // GO:0008009 // GO:0048020	cytokine activity // protein binding // chemokine activity // cytokine activity // chemokine activity // chemokine activity // CCR chemokine receptor binding	Mm01268753_g1
209	209	209	209	310.459	159.527	234.993	287.951	0.816087	0.525565	0.667327	192.901	193.471	193.186	287.951	0.670901	0.0147445	0.121484	118.585	171.456	145.02	287.951	0.503628	0.066587	0.34068	main	TC0100000725.mm.2	NM_025386	Fbxo36	F-box protein 36	NM_025386	RefSeq	Mus musculus F-box protein 36 (Fbxo36), mRNA.	FALSE	66153	Mm.381192	Q9CQ24	chr1	GO:0008150	biological_process	GO:0005575	cellular_component	GO:0003674	molecular_function	Mm00465965_m1
212	212	212	212	326.977	376.458	351.717	253.684	1.38644	0.408727	0.567071	335.64	332.483	334.062	253.684	1.31684	0.453387	0.59979	178.659	458.172	318.415	253.684	1.25517	0.783974	0.901464	main	TC0100000758.mm.2	uc007bty.1	Csprs	component of Sp100-rs	uc007bty.1	UCSC Genes	Mus musculus component of Sp100-rs (Csprs), mRNA.	FALSE	114564	---	---	chr1	---	---	---	---	---	---	Mm05858023_m1
215	215	215	215	179.31	124.081	151.696	288.041	0.526645	0.140262	0.29889	200.276	163.656	181.966	288.041	0.631735	0.180144	0.332659	293.435	182.071	237.753	288.041	0.825412	0.581301	0.782034	main	TC0100000766.mm.2	NM_013673	Sp100	nuclear antigen Sp100	NM_013673	RefSeq	Mus musculus nuclear antigen Sp100 (Sp100), transcript variant 1, mRNA.	FALSE	20684	Mm.290906	O35892	chr1	GO:0006338 // GO:0006351 // GO:0006355 // GO:0000723 // GO:0006338 // GO:0006355 // GO:0006355 // GO:0010596 // GO:0045765 // GO:0046826 // GO:1902041 // GO:1902044	chromatin remodeling // transcription, DNA-templated // regulation of transcription, DNA-templated // telomere maintenance // chromatin remodeling // regulation of transcription, DNA-templated // regulation of transcription, DNA-templated // negative regulation of endothelial cell migration // regulation of angiogenesis // negative regulation of protein export from nucleus // regulation of extrin…	GO:0005634 // GO:0005737 // GO:0016605 // GO:0005634 // GO:0005634 // GO:0005737 // GO:0016605 // GO:0016605 // GO:0030870	nucleus // cytoplasm // PML body // nucleus // nucleus // cytoplasm // PML body // PML body // Mre11 complex	GO:0003677 // GO:0003682 // GO:0005515 // GO:0003682	DNA binding // chromatin binding // protein binding // chromatin binding	Mm00449734_m1
216	216	216	216	11586	11398	11492	9337.66	1.23072	0.0590367	0.194517	12826.9	13784.3	13305.6	9337.66	1.42494	0.0307136	0.151185	10704.8	14513.6	12609.2	9337.66	1.35036	0.213241	0.49591	main	TC0100000771.mm.2	NM_133781	Cab39	calcium binding protein 39	NM_133781	RefSeq	Mus musculus calcium binding protein 39 (Cab39), mRNA.	FALSE	12283	Mm.26135	Q06138	chr1	GO:0010800 // GO:0023014 // GO:0032147 // GO:0033138 // GO:0035556 // GO:0071902 // GO:0010800 // GO:0010800 // GO:0023014 // GO:0023014 // GO:0033138 // GO:0033138 // GO:0035556 // GO:0035556 // GO:0071902 // GO:0071902	positive regulation of peptidyl-threonine phosphorylation // signal transduction by protein phosphorylation // activation of protein kinase activity // positive regulation of peptidyl-serine phosphorylation // intracellular signal transduction // positive regulation of protein serine/threonine kinase activity // positive regulation of peptidyl-threonine phosphorylation // positive regulation of p…	GO:0005737 // GO:0070062 // GO:0005737 // GO:0070062 // GO:0070062	cytoplasm // extracellular exosome // cytoplasm // extracellular exosome // extracellular exosome	GO:0005509 // GO:0019900 // GO:0030295 // GO:0043539 // GO:0019900 // GO:0019900 // GO:0030295 // GO:0030295 // GO:0030295 // GO:0043539 // GO:0043539	calcium ion binding // kinase binding // protein kinase activator activity // protein serine/threonine kinase activator activity // kinase binding // kinase binding // protein kinase activator activity // protein kinase activator activity // protein kinase activator activity // protein serine/threonine kinase activator activity // protein serine/threonine kinase activator activity	Mm00505418_m1
217	217	217	217	155.581	147.624	151.603	315.087	0.481145	0.00270731	0.0950633	213.679	203.134	208.406	315.087	0.661424	0.00813125	0.103524	210.102	163.406	186.754	315.087	0.592706	0.0541019	0.321166	main	TC0100000774.mm.2	NM_022417	Itm2c	integral membrane protein 2C	NM_022417	RefSeq	Mus musculus integral membrane protein 2C (Itm2c), mRNA.	FALSE	64294	Mm.29870	Q91VK4	chr1	GO:0010977 // GO:0030182 // GO:2001238 // GO:0010977 // GO:0010977 // GO:0030182	negative regulation of neuron projection development // neuron differentiation // positive regulation of extrinsic apoptotic signaling pathway // negative regulation of neuron projection development // negative regulation of neuron projection development // neuron differentiation	GO:0005764 // GO:0005764 // GO:0005794 // GO:0005886 // GO:0016020 // GO:0016021 // GO:0048471 // GO:0070062 // GO:0005764 // GO:0005764 // GO:0005765 // GO:0005794 // GO:0005794 // GO:0005886 // GO:0005886 // GO:0005886 // GO:0048471 // GO:0048471 // GO:0070062 // GO:0070062	lysosome // lysosome // Golgi apparatus // plasma membrane // membrane // integral component of membrane // perinuclear region of cytoplasm // extracellular exosome // lysosome // lysosome // lysosomal membrane // Golgi apparatus // Golgi apparatus // plasma membrane // plasma membrane // plasma membrane // perinuclear region of cytoplasm // perinuclear region of cytoplasm // extracellular exosom…	GO:0001540 // GO:0005524 // GO:0001540 // GO:0001540	beta-amyloid binding // ATP binding // beta-amyloid binding // beta-amyloid binding	Mm05901433_s1
223	223	223	223	126009	118695	122352	114828	1.06552	0.17111	0.333138	124409	111582	117996	114828	1.02758	0.683311	0.781888	83011	116991	100001	114828	0.870874	0.466923	0.700355	main	TC0100000790.mm.2	NM_008972	Ptma	prothymosin alpha	NM_008972	RefSeq	Mus musculus prothymosin alpha (Ptma), mRNA.	FALSE	19231	Mm.19187	P26350	chr1	GO:0043486 // GO:0043486	histone exchange // histone exchange	GO:0005634	nucleus	GO:0042393	histone binding	Mm02391788_g1
224	224	224	224	619.818	829.952	724.885	1062.73	0.682098	0.293429	0.459965	689.548	742.753	716.151	1062.73	0.673879	0.233747	0.391151	501.068	727.164	614.116	1062.73	0.577868	0.198688	0.482976	main	TC0100000792.mm.2	NM_172974	Cops7b	COP9 (constitutive photomorphogenic) homolog, subunit 7b (Arabidopsis thaliana)	NM_172974	RefSeq	Mus musculus COP9 (constitutive photomorphogenic) homolog, subunit 7b (Arabidopsis thaliana) (Cops7b), mRNA.	FALSE	26895	Mm.12973	Q8BV13	chr1	GO:0010388 // GO:0010388	cullin deneddylation // cullin deneddylation	GO:0005634 // GO:0005654 // GO:0005737 // GO:0008180 // GO:0005654 // GO:0008180 // GO:0008180	nucleus // nucleoplasm // cytoplasm // COP9 signalosome // nucleoplasm // COP9 signalosome // COP9 signalosome	GO:0003674	molecular_function	Mm04212019_m1
225	225	225	225	422.368	464.524	443.446	370.127	1.19809	0.145082	0.304604	454.19	352.895	403.543	370.127	1.09028	0.624767	0.737917	276.308	274.707	275.507	370.127	0.744359	0.041543	0.304768	main	TC0100000794.mm.2	NM_001172157	Dis3l2	DIS3 mitotic control homolog (S. cerevisiae)-like 2	NM_001172157	RefSeq	Mus musculus DIS3 mitotic control homolog (S. cerevisiae)-like 2 (Dis3l2), transcript variant 1, mRNA.	FALSE	208718	Mm.389152	Q8CI75	chr1	GO:0000291 // GO:0006364 // GO:0006402 // GO:0007049 // GO:0007067 // GO:0008285 // GO:0010587 // GO:0010587 // GO:0010587 // GO:0016075 // GO:0019827 // GO:0034427 // GO:0051301 // GO:0051306 // GO:0090501 // GO:0090503 // GO:0000291 // GO:0000291 // GO:0000291 // GO:0006364 // GO:0006402 // GO:0007067 // GO:0007067 // GO:0007067 // GO:0008285 // GO:0008285 // GO:0008285 // GO:0010587 // GO:0010…	nuclear-transcribed mRNA catabolic process, exonucleolytic // rRNA processing // mRNA catabolic process // cell cycle // mitotic nuclear division // negative regulation of cell proliferation // miRNA catabolic process // miRNA catabolic process // miRNA catabolic process // rRNA catabolic process // stem cell population maintenance // nuclear-transcribed mRNA catabolic process, exonucleolytic, 3'…	GO:0000176 // GO:0000177 // GO:0000932 // GO:0005737 // GO:0005737 // GO:0000176 // GO:0000177 // GO:0000932 // GO:0000932 // GO:0000932 // GO:0005737 // GO:0005737 // GO:0005737	nuclear exosome (RNase complex) // cytoplasmic exosome (RNase complex) // cytoplasmic mRNA processing body // cytoplasm // cytoplasm // nuclear exosome (RNase complex) // cytoplasmic exosome (RNase complex) // cytoplasmic mRNA processing body // cytoplasmic mRNA processing body // cytoplasmic mRNA processing body // cytoplasm // cytoplasm // cytoplasm	GO:0000175 // GO:0000175 // GO:0000287 // GO:0000287 // GO:0003723 // GO:0004518 // GO:0004527 // GO:0004534 // GO:0004540 // GO:0008266 // GO:0008266 // GO:0016787 // GO:0046872 // GO:0000175 // GO:0000175 // GO:0000287 // GO:0000287 // GO:0004540 // GO:0004540 // GO:0004540 // GO:0008266 // GO:0008266	3'-5'-exoribonuclease activity // 3'-5'-exoribonuclease activity // magnesium ion binding // magnesium ion binding // RNA binding // nuclease activity // exonuclease activity // 5'-3' exoribonuclease activity // ribonuclease activity // poly(U) RNA binding // poly(U) RNA binding // hydrolase activity // metal ion binding // 3'-5'-exoribonuclease activity // 3'-5'-exoribonuclease activity // magne…	Mm00600726_g1
230	230	230	230	5784.14	5396.51	5590.32	5475.97	1.02088	0.819699	0.890523	5434.42	5456.62	5445.52	5475.97	0.994439	0.98289	0.988861	3402.77	4801.92	4102.35	5475.97	0.749154	0.258029	0.534502	main	TC0100000811.mm.2	NM_001039169	Eif4e2	eukaryotic translation initiation factor 4E member 2	NM_001039169	RefSeq	Mus musculus eukaryotic translation initiation factor 4E member 2 (Eif4e2), transcript variant 2, mRNA.	FALSE	26987	Mm.227183	Q8BMB3	chr1	GO:0001701 // GO:0006412 // GO:0006413 // GO:0006417 // GO:0017148 // GO:0017148 // GO:0017148	in utero embryonic development // translation // translational initiation // regulation of translation // negative regulation of translation // negative regulation of translation // negative regulation of translation	GO:0005737 // GO:0005845 // GO:0005845 // GO:0005845 // GO:0005845	cytoplasm // mRNA cap binding complex // mRNA cap binding complex // mRNA cap binding complex // mRNA cap binding complex	GO:0003723 // GO:0003743 // GO:0031625 // GO:0044822 // GO:0031625 // GO:0031625 // GO:0044822 // GO:0044822 // GO:0005515	RNA binding // translation initiation factor activity // ubiquitin protein ligase binding // poly(A) RNA binding // ubiquitin protein ligase binding // ubiquitin protein ligase binding // poly(A) RNA binding // poly(A) RNA binding // protein binding	Mm01287296_m1
232	232	232	232	478.44	438.179	458.309	562.262	0.815117	0.0444745	0.172056	377.494	446.206	411.85	562.262	0.732487	0.0645111	0.195731	316.992	415.049	366.021	562.262	0.650979	0.083251	0.360704	main	TC0100000814.mm.2	NM_001110212	Gigyf2	GRB10 interacting GYF protein 2	NM_001110212	RefSeq	Mus musculus GRB10 interacting GYF protein 2 (Gigyf2), transcript variant 2, mRNA.	FALSE	227331	Mm.23065	Q6Y7W8	chr1	GO:0007631 // GO:0008344 // GO:0009791 // GO:0017148 // GO:0021522 // GO:0031571 // GO:0035264 // GO:0044267 // GO:0048009 // GO:0048873 // GO:0050881 // GO:0050885 // GO:0017148 // GO:0017148	feeding behavior // adult locomotory behavior // post-embryonic development // negative regulation of translation // spinal cord motor neuron differentiation // mitotic G1 DNA damage checkpoint // multicellular organism growth // cellular protein metabolic process // insulin-like growth factor receptor signaling pathway // homeostasis of number of cells within a tissue // musculoskeletal movement…	GO:0005737 // GO:0016020 // GO:0005737 // GO:0005737 // GO:0016020 // GO:0016020	cytoplasm // membrane // cytoplasm // cytoplasm // membrane // membrane	GO:0005515 // GO:0044822 // GO:0044822 // GO:0044822	protein binding // poly(A) RNA binding // poly(A) RNA binding // poly(A) RNA binding	Mm01287301_g1
236	236	236	236	123.868	108.693	116.28	112.743	1.03137	0.730177	0.826013	128.623	104.607	116.615	112.743	1.03434	0.815009	0.87859	91.5456	76.8519	84.1988	112.743	0.746817	0.0885433	0.366521	main	TC0100000824.mm.2	NM_001205391	Atg16l1	autophagy related 16-like 1 (S. cerevisiae)	NM_001205391	RefSeq	Mus musculus autophagy related 16-like 1 (S. cerevisiae) (Atg16l1), transcript variant 1, mRNA.	FALSE	77040	Mm.272972	Q8C0J2	chr1	GO:0000045 // GO:0006810 // GO:0006914 // GO:0015031 // GO:0039689	autophagosome assembly // transport // autophagy // protein transport // negative stranded viral RNA replication	GO:0000421 // GO:0005737 // GO:0005776 // GO:0005930 // GO:0016020 // GO:0034045	autophagosome membrane // cytoplasm // autophagosome // axoneme // membrane // pre-autophagosomal structure membrane	GO:0005515 // GO:0042802 // GO:0042802 // GO:0042802	protein binding // identical protein binding // identical protein binding // identical protein binding	Mm00513083_m1
243	243	243	243	92.5032	77.0047	84.7539	126.741	0.668717	0.0914885	0.237934	145.495	127.541	136.518	126.741	1.07714	0.571995	0.696218	85.9943	56.1101	71.0522	126.741	0.560609	0.124491	0.406617	main	TC0100000854.mm.2	NM_133816	Sh3bp4	SH3-domain binding protein 4	NM_133816	RefSeq	Mus musculus SH3-domain binding protein 4 (Sh3bp4), mRNA.	FALSE	98402	Mm.170983	Q921I6	chr1	GO:0006897 // GO:0008285 // GO:0010508 // GO:0030308 // GO:0032007 // GO:0034260 // GO:0050790 // GO:0061462 // GO:0071230 // GO:0008285 // GO:0008285 // GO:0008285 // GO:0010508 // GO:0010508 // GO:0010508 // GO:0030308 // GO:0030308 // GO:0030308 // GO:0032007 // GO:0032007 // GO:0032007 // GO:0034260 // GO:0034260 // GO:0034260 // GO:0050790 // GO:0050790 // GO:0050790 // GO:0061462 // GO:0061…	endocytosis // negative regulation of cell proliferation // positive regulation of autophagy // negative regulation of cell growth // negative regulation of TOR signaling // negative regulation of GTPase activity // regulation of catalytic activity // protein localization to lysosome // cellular response to amino acid stimulus // negative regulation of cell proliferation // negative regulation of…	GO:0005634 // GO:0005737 // GO:0005905 // GO:0016020 // GO:0031410 // GO:0070062 // GO:0005737 // GO:0005737 // GO:0005737 // GO:0030136 // GO:0070062 // GO:0070062	nucleus // cytoplasm // coated pit // membrane // cytoplasmic vesicle // extracellular exosome // cytoplasm // cytoplasm // cytoplasm // clathrin-coated vesicle // extracellular exosome // extracellular exosome	GO:0005092 // GO:0017016 // GO:0042802 // GO:0005092 // GO:0005092 // GO:0005092 // GO:0017016 // GO:0017016 // GO:0042802 // GO:0042802	GDP-dissociation inhibitor activity // Ras GTPase binding // identical protein binding // GDP-dissociation inhibitor activity // GDP-dissociation inhibitor activity // GDP-dissociation inhibitor activity // Ras GTPase binding // Ras GTPase binding // identical protein binding // identical protein binding	Mm00505533_m1
244	244	244	244	1116.85	928.96	1022.91	720.966	1.4188	0.126081	0.283463	999.626	1189.1	1094.37	720.966	1.51791	0.0894856	0.226194	845.539	1200.68	1023.11	720.966	1.41908	0.236303	0.518589	main	TC0100000858.mm.2	NM_001037136	Agap1	ArfGAP with GTPase domain, ankyrin repeat and PH domain 1	NM_001037136	RefSeq	Mus musculus ArfGAP with GTPase domain, ankyrin repeat and PH domain 1 (Agap1), transcript variant 2, mRNA.	FALSE	347722	Mm.291135	Q8BXK8	chr1	GO:0006810 // GO:0007264 // GO:0015031 // GO:0043547 // GO:0007165	transport // small GTPase mediated signal transduction // protein transport // positive regulation of GTPase activity // signal transduction	GO:0005737 // GO:0005829 // GO:0005829 // GO:0016020 // GO:0005622	cytoplasm // cytosol // cytosol // membrane // intracellular	GO:0000166 // GO:0003924 // GO:0005096 // GO:0005525 // GO:0005543 // GO:0046872 // GO:0003924 // GO:0005543	nucleotide binding // GTPase activity // GTPase activator activity // GTP binding // phospholipid binding // metal ion binding // GTPase activity // phospholipid binding	Mm00626360_m1
245	245	245	245	186.838	119.17	153.004	346.309	0.441815	0.0703622	0.209737	212.156	185.138	198.647	346.309	0.573613	0.0292589	0.149059	124.626	123.468	124.047	346.309	0.358197	0.00457329	0.237179	main	TC0100000870.mm.2	NM_001271607	Ackr3	atypical chemokine receptor 3	NM_001271607	RefSeq	Mus musculus atypical chemokine receptor 3 (Ackr3), transcript variant 1, mRNA.	FALSE	12778	Mm.6522 // Mm.491219	P56485	chr1	GO:0001525 // GO:0001570 // GO:0002230 // GO:0006935 // GO:0007155 // GO:0007165 // GO:0007186 // GO:0007275 // GO:0031623 // GO:0070098 // GO:0070374 // GO:1902230 // GO:0002230 // GO:0002230 // GO:0031623 // GO:0031623 // GO:0031623 // GO:0070098 // GO:0070098 // GO:0070374 // GO:0070374 // GO:0070374 // GO:1902230 // GO:1902230	angiogenesis // vasculogenesis // positive regulation of defense response to virus by host // chemotaxis // cell adhesion // signal transduction // G-protein coupled receptor signaling pathway // multicellular organismal development // receptor internalization // chemokine-mediated signaling pathway // positive regulation of ERK1 and ERK2 cascade // negative regulation of intrinsic apoptotic sign…	GO:0005737 // GO:0005768 // GO:0005886 // GO:0005905 // GO:0009986 // GO:0016020 // GO:0016021 // GO:0005768 // GO:0005768 // GO:0005768 // GO:0005769 // GO:0005886 // GO:0005886 // GO:0005886 // GO:0005905 // GO:0005905 // GO:0005905 // GO:0009986 // GO:0009986 // GO:0009986 // GO:0048471 // GO:0055037	cytoplasm // endosome // plasma membrane // coated pit // cell surface // membrane // integral component of membrane // endosome // endosome // endosome // early endosome // plasma membrane // plasma membrane // plasma membrane // coated pit // coated pit // coated pit // cell surface // cell surface // cell surface // perinuclear region of cytoplasm // recycling endosome	GO:0004871 // GO:0004930 // GO:0004950 // GO:0005044 // GO:0015026 // GO:0016494 // GO:0019958 // GO:0005044 // GO:0005044 // GO:0005044 // GO:0016494 // GO:0016494 // GO:0019958 // GO:0019958 // GO:0019958	signal transducer activity // G-protein coupled receptor activity // chemokine receptor activity // scavenger receptor activity // coreceptor activity // C-X-C chemokine receptor activity // C-X-C chemokine binding // scavenger receptor activity // scavenger receptor activity // scavenger receptor activity // C-X-C chemokine receptor activity // C-X-C chemokine receptor activity // C-X-C chemokin…	Mm04931206_s1
246	246	246	246	6228.99	5279.6	5754.3	3775.55	1.5241	0.0377752	0.161997	5504.03	4665.5	5084.76	3775.55	1.34676	0.0720533	0.2053	3187.85	3606.08	3396.97	3775.55	0.899728	0.229733	0.5118	main	TC0100000878.mm.2	NM_133805	Cops8	COP9 (constitutive photomorphogenic) homolog, subunit 8 (Arabidopsis thaliana)	NM_133805	RefSeq	Mus musculus COP9 (constitutive photomorphogenic) homolog, subunit 8 (Arabidopsis thaliana) (Cops8), mRNA.	FALSE	108679	Mm.119177	Q8VBV7	chr1	GO:0007250 // GO:0008285 // GO:0010388 // GO:0007250 // GO:0007250 // GO:0008285 // GO:0008285 // GO:0010388 // GO:0010388	activation of NF-kappaB-inducing kinase activity // negative regulation of cell proliferation // cullin deneddylation // activation of NF-kappaB-inducing kinase activity // activation of NF-kappaB-inducing kinase activity // negative regulation of cell proliferation // negative regulation of cell proliferation // cullin deneddylation // cullin deneddylation	GO:0005634 // GO:0005654 // GO:0005737 // GO:0008180 // GO:0008180 // GO:0048471 // GO:0070062 // GO:0005634 // GO:0005654 // GO:0005654 // GO:0005737 // GO:0005737 // GO:0008180 // GO:0008180 // GO:0048471 // GO:0048471 // GO:0070062 // GO:0070062	nucleus // nucleoplasm // cytoplasm // COP9 signalosome // COP9 signalosome // perinuclear region of cytoplasm // extracellular exosome // nucleus // nucleoplasm // nucleoplasm // cytoplasm // cytoplasm // COP9 signalosome // COP9 signalosome // perinuclear region of cytoplasm // perinuclear region of cytoplasm // extracellular exosome // extracellular exosome	GO:0005515	protein binding	Mm00505464_m1
249	249	249	249	1476.31	1662.35	1569.33	2147.81	0.730666	0.0439427	0.171198	1826.58	1826.24	1826.41	2147.81	0.850359	0.0411436	0.165942	1255.68	1788.02	1521.85	2147.81	0.708559	0.183775	0.468173	main	TC0100000884.mm.2	NM_001111311	Lrrfip1	leucine rich repeat (in FLII) interacting protein 1	NM_001111311	RefSeq	Mus musculus leucine rich repeat (in FLII) interacting protein 1 (Lrrfip1), transcript variant 1, mRNA.	FALSE	16978	Mm.45039	Q3UZ39	chr1	GO:0006351 // GO:0006355	transcription, DNA-templated // regulation of transcription, DNA-templated	GO:0005634 // GO:0005737 // GO:0005886 // GO:0005737 // GO:0005737 // GO:0005886 // GO:0005886	nucleus // cytoplasm // plasma membrane // cytoplasm // cytoplasm // plasma membrane // plasma membrane	GO:0003677 // GO:0005515 // GO:0042803 // GO:0003677 // GO:0003677 // GO:0003677 // GO:0042803 // GO:0042803	DNA binding // protein binding // protein homodimerization activity // DNA binding // DNA binding // DNA binding // protein homodimerization activity // protein homodimerization activity	Mm01286071_m1
251	251	251	251	64.3684	74.0541	69.2113	70.9899	0.974945	0.832201	0.89949	56.9191	45.1608	51.0399	70.9899	0.718974	0.137668	0.28582	47.9566	77.1345	62.5455	70.9899	0.881048	0.605069	0.797965	main	TC0100000886.mm.2	NM_001168392	Ramp1	receptor (calcitonin) activity modifying protein 1	NM_001168392	RefSeq	Mus musculus receptor (calcitonin) activity modifying protein 1 (Ramp1), transcript variant 3, mRNA.	FALSE	51801	Mm.3272	Q9WTJ5	chr1	GO:0001525 // GO:0006810 // GO:0006816 // GO:0006886 // GO:0007186 // GO:0008277 // GO:0015031 // GO:0030819 // GO:0031623 // GO:0032870 // GO:0060050 // GO:0072659 // GO:0001525 // GO:0001525 // GO:0006816 // GO:0006816 // GO:0008277 // GO:0008277 // GO:0015031 // GO:0015031 // GO:0030819 // GO:0030819 // GO:0031623 // GO:0031623 // GO:0032870 // GO:0060050 // GO:0060050 // GO:0072659 // GO:0072…	angiogenesis // transport // calcium ion transport // intracellular protein transport // G-protein coupled receptor signaling pathway // regulation of G-protein coupled receptor protein signaling pathway // protein transport // positive regulation of cAMP biosynthetic process // receptor internalization // cellular response to hormone stimulus // positive regulation of protein glycosylation // pr…	GO:0005615 // GO:0005886 // GO:0005887 // GO:0009986 // GO:0016020 // GO:0016021 // GO:0043235 // GO:0005615 // GO:0005622 // GO:0005886 // GO:0005886 // GO:0005887 // GO:0009986 // GO:0009986 // GO:0043235 // GO:0043235	extracellular space // plasma membrane // integral component of plasma membrane // cell surface // membrane // integral component of membrane // receptor complex // extracellular space // intracellular // plasma membrane // plasma membrane // integral component of plasma membrane // cell surface // cell surface // receptor complex // receptor complex	GO:0004872 // GO:0004948 // GO:0008565 // GO:0015026 // GO:0015026 // GO:0031716 // GO:0004872 // GO:0004872 // GO:0004948 // GO:0004948 // GO:0008565 // GO:0008565 // GO:0015026 // GO:0031716 // GO:0031716	receptor activity // calcitonin receptor activity // protein transporter activity // coreceptor activity // coreceptor activity // calcitonin receptor binding // receptor activity // receptor activity // calcitonin receptor activity // calcitonin receptor activity // protein transporter activity // protein transporter activity // coreceptor activity // calcitonin receptor binding // calcitonin re…	Mm00489796_m1
252	252	252	252	2321.37	2324.19	2322.78	2703.35	0.859223	0.202017	0.36832	2505.24	2179.77	2342.5	2703.35	0.866519	0.309323	0.465951	2027.02	2170.42	2098.72	2703.35	0.776342	0.101142	0.38139	main	TC0100000890.mm.2	NM_026454	Ube2f	ubiquitin-conjugating enzyme E2F (putative)	NM_026454	RefSeq	Mus musculus ubiquitin-conjugating enzyme E2F (putative) (Ube2f), mRNA.	FALSE	67921	Mm.337238	Q9CY34	chr1	GO:0045116 // GO:0045116 // GO:0016567 // GO:0045116 // GO:0045116	protein neddylation // protein neddylation // protein ubiquitination // protein neddylation // protein neddylation	GO:0005737 // GO:0005737	cytoplasm // cytoplasm	GO:0000166 // GO:0005524 // GO:0008766 // GO:0016874 // GO:0018169 // GO:0019788 // GO:0019788 // GO:0043773 // GO:0043774 // GO:0070735 // GO:0070736 // GO:0070737 // GO:0070738 // GO:0070739 // GO:0070740 // GO:0019788 // GO:0031625 // GO:0061630	nucleotide binding // ATP binding // UDP-N-acetylmuramoylalanyl-D-glutamyl-2,6-diaminopimelate-D-alanyl-D-alanine ligase activity // ligase activity // ribosomal S6-glutamic acid ligase activity // NEDD8 transferase activity // NEDD8 transferase activity // coenzyme F420-0 gamma-glutamyl ligase activity // coenzyme F420-2 alpha-glutamyl ligase activity // protein-glycine ligase activity // protei…	Mm00835377_g1
253	253	253	253	154.847	198.865	176.856	162.24	1.09008	0.664054	0.776183	192.417	200.504	196.461	162.24	1.21092	0.225271	0.380541	127.49	102.187	114.839	162.24	0.707829	0.159539	0.444947	main	TC0100000892.mm.2	NM_016717	Scly	selenocysteine lyase	NM_016717	RefSeq	Mus musculus selenocysteine lyase (Scly), mRNA.	FALSE	50880	Mm.25724	Q9JLI6	chr1	GO:0001887 // GO:0006629 // GO:0032868 // GO:1900408	selenium compound metabolic process // lipid metabolic process // response to insulin // negative regulation of cellular response to oxidative stress	GO:0005737 // GO:0005829	cytoplasm // cytosol	GO:0003824 // GO:0009000 // GO:0016740 // GO:0016829	catalytic activity // selenocysteine lyase activity // transferase activity // lyase activity	Mm00489563_m1
257	257	257	257	60.2302	51.7561	55.9932	93.2628	0.600381	0.023493	0.137908	58.779	75.1355	66.9573	93.2628	0.717942	0.11415	0.257789	44.4241	73.461	58.9425	93.2628	0.632005	0.192245	0.476341	main	TC0100000897.mm.2	NM_028718	Traf3ip1	TRAF3 interacting protein 1	NM_028718	RefSeq	Mus musculus TRAF3 interacting protein 1 (Traf3ip1), mRNA.	FALSE	74019	Mm.318430	Q149C2	chr1	GO:0000122 // GO:0001933 // GO:0021532 // GO:0031076 // GO:0031333 // GO:0032480 // GO:0032688 // GO:0035050 // GO:0036342 // GO:0042073 // GO:0042073 // GO:0042384 // GO:0042527 // GO:0042733 // GO:0050687 // GO:0050687 // GO:0051101 // GO:1901621 // GO:0000122 // GO:0001933 // GO:0001933 // GO:0031333 // GO:0031333 // GO:0032480 // GO:0032480 // GO:0042073 // GO:0042527 // GO:0050687 // GO:0050…	negative regulation of transcription from RNA polymerase II promoter // negative regulation of protein phosphorylation // neural tube patterning // embryonic camera-type eye development // negative regulation of protein complex assembly // negative regulation of type I interferon production // negative regulation of interferon-beta production // embryonic heart tube development // post-anal tail …	GO:0005737 // GO:0005813 // GO:0005829 // GO:0005856 // GO:0005929 // GO:0005930 // GO:0015630 // GO:0030992 // GO:0036064 // GO:0042995 // GO:0005829 // GO:0005929 // GO:0015630 // GO:0072372	cytoplasm // centrosome // cytosol // cytoskeleton // cilium // axoneme // microtubule cytoskeleton // intraciliary transport particle B // ciliary basal body // cell projection // cytosol // cilium // microtubule cytoskeleton // primary cilium	GO:0005102 // GO:0005515 // GO:0008017 // GO:0015631 // GO:0005102 // GO:0008017 // GO:0008017 // GO:0015631	receptor binding // protein binding // microtubule binding // tubulin binding // receptor binding // microtubule binding // microtubule binding // tubulin binding	Mm01285628_m1
258	258	258	258	79.2681	123.686	101.477	74.7471	1.3576	0.347449	0.511559	113.41	104.003	108.707	74.7471	1.45433	0.0435857	0.168794	87.6741	83.6871	85.6806	74.7471	1.14627	0.196037	0.479921	main	TC0100000898.mm.2	NM_001039126	Asb1	ankyrin repeat and SOCS box-containing 1	NM_001039126	RefSeq	Mus musculus ankyrin repeat and SOCS box-containing 1 (Asb1), transcript variant 1, mRNA.	FALSE	65247	Mm.234152	Q9WV74	chr1	GO:0007275 // GO:0030539 // GO:0035556 // GO:0016567	multicellular organismal development // male genitalia development // intracellular signal transduction // protein ubiquitination	GO:0005575 // GO:0005622	cellular_component // intracellular	GO:0003674	molecular_function	Mm04206231_m1
259	259	259	259	154.644	84.6763	119.66	136.027	0.879678	0.795257	0.872893	101.332	131.194	116.263	136.027	0.854704	0.753442	0.834403	80.5625	83.3139	81.9382	136.027	0.602366	0.270861	0.546823	main	TC0100000899.mm.2	NM_007855	Twist2	twist basic helix-loop-helix transcription factor 2	NM_007855	RefSeq	Mus musculus twist basic helix-loop-helix transcription factor 2 (Twist2), mRNA.	FALSE	13345	Mm.9474	Q9D030	chr1	GO:0000122 // GO:0000122 // GO:0001649 // GO:0006351 // GO:0006355 // GO:0006357 // GO:0007275 // GO:0008285 // GO:0010838 // GO:0030154 // GO:0032720 // GO:0032720 // GO:0043066 // GO:0043392 // GO:0044092 // GO:0045638 // GO:0045668 // GO:0045668 // GO:0045892 // GO:0048701 // GO:0060325 // GO:0061303 // GO:0045668 // GO:0045668 // GO:0043066 // GO:0045668	negative regulation of transcription from RNA polymerase II promoter // negative regulation of transcription from RNA polymerase II promoter // osteoblast differentiation // transcription, DNA-templated // regulation of transcription, DNA-templated // regulation of transcription from RNA polymerase II promoter // multicellular organismal development // negative regulation of cell proliferation //…	GO:0005634 // GO:0005667 // GO:0005737 // GO:0005634 // GO:0005634 // GO:0005737 // GO:0005737	nucleus // transcription factor complex // cytoplasm // nucleus // nucleus // cytoplasm // cytoplasm	GO:0001076 // GO:0003677 // GO:0003682 // GO:0003700 // GO:0005515 // GO:0019904 // GO:0046983	transcription factor activity, RNA polymerase II transcription factor binding // DNA binding // chromatin binding // transcription factor activity, sequence-specific DNA binding // protein binding // protein domain specific binding // protein dimerization activity	Mm00492147_m1
265	265	265	265	1132.11	944.443	1038.28	1040.39	0.997964	0.976655	0.98811	1481.56	1210.29	1345.92	1040.39	1.29367	0.290519	0.448744	821.855	621.361	721.608	1040.39	0.69359	0.22463	0.507809	main	TC0100000916.mm.2	NM_016696	Gpc1	glypican 1	NM_016696	RefSeq	Mus musculus glypican 1 (Gpc1), mRNA.	FALSE	14733	Mm.297976	Q9QZF2	chr1	GO:0014037 // GO:0030200 // GO:0032288 // GO:0040037 // GO:0014037 // GO:0030200 // GO:0030200 // GO:0030200 // GO:0032288 // GO:2001016	Schwann cell differentiation // heparan sulfate proteoglycan catabolic process // myelin assembly // negative regulation of fibroblast growth factor receptor signaling pathway // Schwann cell differentiation // heparan sulfate proteoglycan catabolic process // heparan sulfate proteoglycan catabolic process // heparan sulfate proteoglycan catabolic process // myelin assembly // positive regulation…	GO:0005576 // GO:0005578 // GO:0005768 // GO:0005886 // GO:0016020 // GO:0031225 // GO:0043025 // GO:0045121 // GO:0045121 // GO:0070062 // GO:0005578 // GO:0005615 // GO:0005796 // GO:0045121 // GO:0070062 // GO:0070062	extracellular region // proteinaceous extracellular matrix // endosome // plasma membrane // membrane // anchored component of membrane // neuronal cell body // membrane raft // membrane raft // extracellular exosome // proteinaceous extracellular matrix // extracellular space // Golgi lumen // membrane raft // extracellular exosome // extracellular exosome	GO:0005507 // GO:0017134 // GO:0043236 // GO:0043395 // GO:0070052 // GO:0005507 // GO:0005507 // GO:0005507	copper ion binding // fibroblast growth factor binding // laminin binding // heparan sulfate proteoglycan binding // collagen V binding // copper ion binding // copper ion binding // copper ion binding	Mm00497305_m1
267	267	267	267	573.747	429.461	501.604	575.308	0.871887	0.58269	0.714196	510.933	523.868	517.401	575.308	0.899345	0.596772	0.714775	340.382	648.128	494.255	575.308	0.859114	0.644542	0.821629	main	TC0100000921.mm.2	NM_181405	Rnpepl1	arginyl aminopeptidase (aminopeptidase B)-like 1	NM_181405	RefSeq	Mus musculus arginyl aminopeptidase (aminopeptidase B)-like 1 (Rnpepl1), mRNA.	FALSE	108657	Mm.200971	Q8K2C3	chr1	GO:0006508 // GO:0006508 // GO:0008150 // GO:0019370 // GO:0043171	proteolysis // proteolysis // biological_process // leukotriene biosynthetic process // peptide catabolic process	GO:0005575 // GO:0005737	cellular_component // cytoplasm	GO:0003674 // GO:0004177 // GO:0008237 // GO:0008270 // GO:0008270 // GO:0042277 // GO:0070006	molecular_function // aminopeptidase activity // metallopeptidase activity // zinc ion binding // zinc ion binding // peptide binding // metalloaminopeptidase activity	Mm01290993_g1
268	268	268	268	108.665	111.62	110.143	132.763	0.829617	0.747133	0.83892	78.1273	86.0555	82.0914	132.763	0.61833	0.349841	0.505443	106.5	108.63	107.565	132.763	0.810203	0.704161	0.858128	main	TC0100000922.mm.2	NM_011796	Capn10	calpain 10	NM_011796	RefSeq	Mus musculus calpain 10 (Capn10), mRNA.	FALSE	23830	Mm.294315	Q9ESK3	chr1	GO:0000422 // GO:0006508 // GO:0007005 // GO:0007568 // GO:0031532 // GO:0031532 // GO:0031667 // GO:0032024 // GO:0032388 // GO:0032869 // GO:0032869 // GO:0043065 // GO:0046326 // GO:0046326 // GO:0097050 // GO:0097050 // GO:2000676 // GO:0006508 // GO:0006508 // GO:0032024 // GO:0032024 // GO:0032869 // GO:0032869 // GO:0046326 // GO:0046326 // GO:0097050 // GO:0097050	mitophagy // proteolysis // mitochondrion organization // aging // actin cytoskeleton reorganization // actin cytoskeleton reorganization // response to nutrient levels // positive regulation of insulin secretion // positive regulation of intracellular transport // cellular response to insulin stimulus // cellular response to insulin stimulus // positive regulation of apoptotic process // positiv…	GO:0005622 // GO:0005623 // GO:0005634 // GO:0005737 // GO:0005739 // GO:0005741 // GO:0005743 // GO:0005758 // GO:0005759 // GO:0005829 // GO:0005856 // GO:0005886 // GO:0005938 // GO:0043231 // GO:0005623 // GO:0005623 // GO:0005737 // GO:0005739 // GO:0005739 // GO:0005829	intracellular // cell // nucleus // cytoplasm // mitochondrion // mitochondrial outer membrane // mitochondrial inner membrane // mitochondrial intermembrane space // mitochondrial matrix // cytosol // cytoskeleton // plasma membrane // cell cortex // intracellular membrane-bounded organelle // cell // cell // cytoplasm // mitochondrion // mitochondrion // cytosol	GO:0000149 // GO:0004198 // GO:0008092 // GO:0008233 // GO:0008234 // GO:0016787 // GO:0004198 // GO:0004198	SNARE binding // calcium-dependent cysteine-type endopeptidase activity // cytoskeletal protein binding // peptidase activity // cysteine-type peptidase activity // hydrolase activity // calcium-dependent cysteine-type endopeptidase activity // calcium-dependent cysteine-type endopeptidase activity	Mm00516167_m1
274	274	274	274	13234.8	12382	12808.4	14321.9	0.894321	0.331332	0.495427	13795.9	12992.9	13394.4	14321.9	0.935238	0.526586	0.661513	10181	13041.7	11611.3	14321.9	0.81074	0.281984	0.556347	main	TC0100000929.mm.2	NM_023200	Ppp1r7	protein phosphatase 1, regulatory (inhibitor) subunit 7	NM_023200	RefSeq	Mus musculus protein phosphatase 1, regulatory (inhibitor) subunit 7 (Ppp1r7), mRNA.	FALSE	66385	Mm.88704	Q3UM45	chr1	GO:0007059 // GO:0035307 // GO:0035307 // GO:0035307	chromosome segregation // positive regulation of protein dephosphorylation // positive regulation of protein dephosphorylation // positive regulation of protein dephosphorylation	GO:0005634 // GO:0005694 // GO:0070062 // GO:0005634 // GO:0005634 // GO:0005694 // GO:0005694 // GO:0070062 // GO:0070062	nucleus // chromosome // extracellular exosome // nucleus // nucleus // chromosome // chromosome // extracellular exosome // extracellular exosome	---	---	Mm00480943_g1
276	276	276	276	16668.6	16548.5	16608.5	19291	0.86095	0.172842	0.335504	13944.1	15828.1	14886.1	19291	0.771662	0.112313	0.255174	9673	17090.1	13381.5	19291	0.693668	0.302854	0.573159	main	TC0100000936.mm.2	NM_001159717	2023-09-02	septin 2	NM_001159717	RefSeq	Mus musculus septin 2 (Sept2), transcript variant 3, mRNA.	FALSE	18000	Mm.428652	P42208	chr1	GO:0000910 // GO:0002036 // GO:0007049 // GO:0007067 // GO:0007224 // GO:0031175 // GO:0032880 // GO:0032880 // GO:0042384 // GO:0051258 // GO:0051301 // GO:0031175 // GO:0050790	cytokinesis // regulation of L-glutamate transport // cell cycle // mitotic nuclear division // smoothened signaling pathway // neuron projection development // regulation of protein localization // regulation of protein localization // cilium assembly // protein polymerization // cell division // neuron projection development // regulation of catalytic activity	GO:0000145 // GO:0000775 // GO:0000776 // GO:0005634 // GO:0005654 // GO:0005694 // GO:0005730 // GO:0005737 // GO:0005826 // GO:0005856 // GO:0005876 // GO:0005886 // GO:0005938 // GO:0009986 // GO:0015629 // GO:0015629 // GO:0015630 // GO:0016020 // GO:0030496 // GO:0035869 // GO:0042995 // GO:0043209 // GO:0045202 // GO:0048471 // GO:0060170 // GO:0070062 // GO:0000145 // GO:0000777 // GO:0005…	exocyst // chromosome, centromeric region // kinetochore // nucleus // nucleoplasm // chromosome // nucleolus // cytoplasm // actomyosin contractile ring // cytoskeleton // spindle microtubule // plasma membrane // cell cortex // cell surface // actin cytoskeleton // actin cytoskeleton // microtubule cytoskeleton // membrane // midbody // ciliary transition zone // cell projection // myelin sheat…	GO:0000166 // GO:0003924 // GO:0005515 // GO:0005525 // GO:0030234 // GO:0032947 // GO:0042802	nucleotide binding // GTPase activity // protein binding // GTP binding // enzyme regulator activity // protein complex scaffold // identical protein binding	Mm00447970_m1
277	277	277	277	2146.3	1734.34	1940.32	972.749	1.99468	0.0429972	0.169184	2412.72	2020.38	2216.55	972.749	2.27865	0.0259833	0.143748	908.162	1616.4	1262.28	972.749	1.29764	0.53896	0.750398	main	TC0100000937.mm.2	NM_145519	Farp2	FERM, RhoGEF and pleckstrin domain protein 2	NM_145519	RefSeq	Mus musculus FERM, RhoGEF and pleckstrin domain protein 2 (Farp2), mRNA.	FALSE	227377	Mm.243091	Q91VS8	chr1	GO:0007155 // GO:0016322 // GO:0016601 // GO:0030316 // GO:0031532 // GO:0033623 // GO:0035023 // GO:0043547 // GO:0071526 // GO:0071800 // GO:0016322 // GO:0016322 // GO:0016601 // GO:0016601 // GO:0043547	cell adhesion // neuron remodeling // Rac protein signal transduction // osteoclast differentiation // actin cytoskeleton reorganization // regulation of integrin activation // regulation of Rho protein signal transduction // positive regulation of GTPase activity // semaphorin-plexin signaling pathway // podosome assembly // neuron remodeling // neuron remodeling // Rac protein signal transducti…	GO:0005737 // GO:0005856 // GO:0019898 // GO:0005737 // GO:0005737 // GO:0005829	cytoplasm // cytoskeleton // extrinsic component of membrane // cytoplasm // cytoplasm // cytosol	GO:0005085 // GO:0005089 // GO:0008092 // GO:0030676 // GO:0005089 // GO:0005089	guanyl-nucleotide exchange factor activity // Rho guanyl-nucleotide exchange factor activity // cytoskeletal protein binding // Rac guanyl-nucleotide exchange factor activity // Rho guanyl-nucleotide exchange factor activity // Rho guanyl-nucleotide exchange factor activity	Mm00523653_m1
278	278	278	278	69.3585	66.3995	67.879	133.008	0.510337	0.0097501	0.111335	68.8114	73.2839	71.0477	133.008	0.53416	0.0124636	0.114688	87.6285	71.5792	79.6038	133.008	0.598488	0.0493627	0.316693	main	TC0100000942.mm.2	NM_016778	Bok	BCL2-related ovarian killer	NM_016778	RefSeq	Mus musculus BCL2-related ovarian killer (Bok), mRNA.	FALSE	51800	Mm.3295	O35425	chr1	GO:0006915 // GO:0006919 // GO:0008630 // GO:0042981 // GO:0043065 // GO:0051402 // GO:0072332 // GO:0097192 // GO:1900119 // GO:0006915 // GO:0006915 // GO:0006919 // GO:0006919 // GO:0007420 // GO:0008283 // GO:0008584 // GO:0008630 // GO:0043065 // GO:0048709 // GO:0072332 // GO:0072332 // GO:0097192 // GO:1900119 // GO:1900119	apoptotic process // activation of cysteine-type endopeptidase activity involved in apoptotic process // intrinsic apoptotic signaling pathway in response to DNA damage // regulation of apoptotic process // positive regulation of apoptotic process // neuron apoptotic process // intrinsic apoptotic signaling pathway by p53 class mediator // extrinsic apoptotic signaling pathway in absence of ligan…	GO:0005634 // GO:0005737 // GO:0005739 // GO:0005741 // GO:0005783 // GO:0005794 // GO:0016020 // GO:0016021 // GO:0031966 // GO:0000139 // GO:0005634 // GO:0005634 // GO:0005737 // GO:0005737 // GO:0005739 // GO:0005739 // GO:0005741 // GO:0005789 // GO:0031966 // GO:0031966	nucleus // cytoplasm // mitochondrion // mitochondrial outer membrane // endoplasmic reticulum // Golgi apparatus // membrane // integral component of membrane // mitochondrial membrane // Golgi membrane // nucleus // nucleus // cytoplasm // cytoplasm // mitochondrion // mitochondrion // mitochondrial outer membrane // endoplasmic reticulum membrane // mitochondrial membrane // mitochondrial memb…	GO:0042803 // GO:0046982 // GO:0046983 // GO:0051400 // GO:0042803 // GO:0046982 // GO:0046982 // GO:0046983 // GO:0051400	protein homodimerization activity // protein heterodimerization activity // protein dimerization activity // BH domain binding // protein homodimerization activity // protein heterodimerization activity // protein heterodimerization activity // protein dimerization activity // BH domain binding	Mm00479421_m1
279	279	279	279	1586.45	1229.63	1408.04	1296.19	1.08629	0.716399	0.814767	1615.48	1255.04	1435.26	1296.19	1.10729	0.660577	0.76427	1217.36	1214.97	1216.17	1296.19	0.93826	0.801113	0.909801	main	TC0100000944.mm.2	NM_174874	Atg4b	autophagy related 4B, cysteine peptidase	NM_174874	RefSeq	Mus musculus autophagy related 4B, cysteine peptidase (Atg4b), mRNA.	FALSE	66615	Mm.29087	Q8BGE6	chr1	GO:0000045 // GO:0000422 // GO:0006501 // GO:0006508 // GO:0006612 // GO:0006810 // GO:0006914 // GO:0006914 // GO:0006995 // GO:0010508 // GO:0015031 // GO:0016485 // GO:0044804 // GO:0045732 // GO:0051697 // GO:0000045 // GO:0000422 // GO:0006501 // GO:0006508 // GO:0006508 // GO:0006612 // GO:0006914 // GO:0006914 // GO:0006995 // GO:0010508 // GO:0016485 // GO:0044804 // GO:0051697	autophagosome assembly // mitophagy // C-terminal protein lipidation // proteolysis // protein targeting to membrane // transport // autophagy // autophagy // cellular response to nitrogen starvation // positive regulation of autophagy // protein transport // protein processing // nucleophagy // positive regulation of protein catabolic process // protein delipidation // autophagosome assembly // …	GO:0005737 // GO:0005737 // GO:0005829 // GO:0005737 // GO:0005829	cytoplasm // cytoplasm // cytosol // cytoplasm // cytosol	GO:0004175 // GO:0004197 // GO:0004197 // GO:0005515 // GO:0008233 // GO:0008234 // GO:0008234 // GO:0016787 // GO:0004175 // GO:0004197 // GO:0008233 // GO:0008234 // GO:0008234	endopeptidase activity // cysteine-type endopeptidase activity // cysteine-type endopeptidase activity // protein binding // peptidase activity // cysteine-type peptidase activity // cysteine-type peptidase activity // hydrolase activity // endopeptidase activity // cysteine-type endopeptidase activity // peptidase activity // cysteine-type peptidase activity // cysteine-type peptidase activity	Mm00558047_m1
280	280	280	280	2073.66	1895.86	1984.76	511.366	3.88129	0.023928	0.138589	1928.28	1654.66	1791.47	511.366	3.5033	0.0300159	0.150487	1286.15	1038.92	1162.53	511.366	2.27338	0.0718641	0.34831	main	TC0100000946.mm.2	NM_025454	Ing5	inhibitor of growth family, member 5	NM_025454	RefSeq	Mus musculus inhibitor of growth family, member 5 (Ing5), mRNA.	FALSE	66262	Mm.64065	Q9D8Y8	chr1	GO:0006260 // GO:0006351 // GO:0006355 // GO:0006473 // GO:0008285 // GO:0008285 // GO:0016568 // GO:0016573 // GO:0043065 // GO:0043966 // GO:0045893 // GO:0045926 // GO:2001235 // GO:0006260 // GO:0006260 // GO:0006260 // GO:0006473 // GO:0006473 // GO:0008285 // GO:0008285 // GO:0043065 // GO:0043065 // GO:0043966 // GO:0043966 // GO:0043966 // GO:0045893 // GO:0045893 // GO:0045893 // GO:0045…	DNA replication // transcription, DNA-templated // regulation of transcription, DNA-templated // protein acetylation // negative regulation of cell proliferation // negative regulation of cell proliferation // chromatin modification // histone acetylation // positive regulation of apoptotic process // histone H3 acetylation // positive regulation of transcription, DNA-templated // negative regula…	GO:0005634 // GO:0070776 // GO:0005634 // GO:0005634 // GO:0005634 // GO:0070776 // GO:0070776 // GO:0070776	nucleus // MOZ/MORF histone acetyltransferase complex // nucleus // nucleus // nucleus // MOZ/MORF histone acetyltransferase complex // MOZ/MORF histone acetyltransferase complex // MOZ/MORF histone acetyltransferase complex	GO:0003682 // GO:0003682 // GO:0008270 // GO:0035064 // GO:0046872 // GO:0035064 // GO:0035064	chromatin binding // chromatin binding // zinc ion binding // methylated histone binding // metal ion binding // methylated histone binding // methylated histone binding	Mm00458620_m1
285	285	285	285	67.8534	80.1599	74.0067	84.0867	0.880123	0.387862	0.548321	39.0409	67.6817	53.3613	84.0867	0.634599	0.230657	0.387564	57.8572	96.9932	77.4252	84.0867	0.920778	0.719004	0.866214	main	TC0100000954.mm.2	NM_173772	Neu4	sialidase 4	NM_173772	RefSeq	Mus musculus sialidase 4 (Neu4), transcript variant 2, mRNA.	FALSE	241159	Mm.214565	Q8BZL1	chr1	GO:0005975 // GO:0006516 // GO:0006629 // GO:0006689 // GO:0008152 // GO:0009313 // GO:0016042 // GO:0006516 // GO:0006516 // GO:0006516 // GO:0006689 // GO:0006689 // GO:0006689 // GO:0009313 // GO:0009313 // GO:0009313	carbohydrate metabolic process // glycoprotein catabolic process // lipid metabolic process // ganglioside catabolic process // metabolic process // oligosaccharide catabolic process // lipid catabolic process // glycoprotein catabolic process // glycoprotein catabolic process // glycoprotein catabolic process // ganglioside catabolic process // ganglioside catabolic process // ganglioside catabo…	GO:0005739 // GO:0016020 // GO:0019866 // GO:0005764 // GO:0005764 // GO:0016020 // GO:0019866 // GO:0019866 // GO:0019866	mitochondrion // membrane // organelle inner membrane // lysosome // lysosome // membrane // organelle inner membrane // organelle inner membrane // organelle inner membrane	GO:0004308 // GO:0004308 // GO:0016787 // GO:0016798 // GO:0052794 // GO:0052795 // GO:0052796 // GO:0004308 // GO:0004308	exo-alpha-sialidase activity // exo-alpha-sialidase activity // hydrolase activity // hydrolase activity, acting on glycosyl bonds // exo-alpha-(2->3)-sialidase activity // exo-alpha-(2->6)-sialidase activity // exo-alpha-(2->8)-sialidase activity // exo-alpha-sialidase activity // exo-alpha-sialidase activity	Mm00620597_m1
286	286	286	286	757.992	730.393	744.192	945.517	0.787074	0.330141	0.494486	872.249	946.089	909.169	945.517	0.961557	0.902751	0.938326	744.029	961.005	852.517	945.517	0.90164	0.699685	0.85617	main	TC0100000957.mm.2	NM_026321	Fam174a	family with sequence similarity 174, member A	NM_026321	RefSeq	Mus musculus family with sequence similarity 174, member A (Fam174a), mRNA.	FALSE	67698	Mm.272705	Q9D3L0	chr1	GO:0008150	biological_process	GO:0016020 // GO:0016021 // GO:0005575	membrane // integral component of membrane // cellular_component	GO:0003674	molecular_function	Mm00712459_m1
287	287	287	287	1741.93	1076.87	1409.4	956.443	1.47359	0.287201	0.454948	1385.98	1421.25	1403.61	956.443	1.46753	0.0362316	0.159719	1367.95	1202.22	1285.09	956.443	1.34361	0.095361	0.374025	main	TC0100000971.mm.2	NM_026250	Gin1	gypsy retrotransposon integrase 1	NM_026250	RefSeq	Mus musculus gypsy retrotransposon integrase 1 (Gin1), transcript variant 1, mRNA.	FALSE	252876	Mm.86090	Q8K259	chr1	GO:0015074 // GO:0032197 // GO:0032197	DNA integration // transposition, RNA-mediated // transposition, RNA-mediated	GO:0005634 // GO:0005634	nucleus // nucleus	GO:0003676 // GO:0003677 // GO:0003677	nucleic acid binding // DNA binding // DNA binding	Mm00509340_m1
291	291	291	291	1635.53	1274.57	1455.05	1585.35	0.917809	0.630495	0.75103	1532.81	1662.26	1597.53	1585.35	1.00768	0.922672	0.95101	1306.09	1671.96	1489.03	1585.35	0.939241	0.716686	0.864796	main	TC0100001008.mm.2	NM_029349	2310035C23Rik	RIKEN cDNA 2310035C23 gene	NM_029349	RefSeq	Mus musculus RIKEN cDNA 2310035C23 gene (2310035C23Rik), transcript variant 2, mRNA.	FALSE	227446	Mm.337339	Q148V7	chr1	GO:0008150	biological_process	GO:0005575	cellular_component	GO:0003674	molecular_function	Mm00557465_m1
293	293	293	293	2975.04	2548.49	2761.76	2017.58	1.36885	0.172685	0.335461	3197.05	2930.48	3063.76	2017.58	1.51854	0.0928057	0.230283	2307.47	2869.59	2588.53	2017.58	1.28299	0.279752	0.554233	main	TC0100001016.mm.2	NM_001122675	Zcchc2	zinc finger, CCHC domain containing 2	NM_001122675	RefSeq	Mus musculus zinc finger, CCHC domain containing 2 (Zcchc2), transcript variant B, mRNA.	FALSE	227449	Mm.210188	Q69ZB8	chr1	GO:0008150	biological_process	GO:0005737 // GO:0005737 // GO:0005737	cytoplasm // cytoplasm // cytoplasm	GO:0003676 // GO:0008270 // GO:0035091 // GO:0046872 // GO:0003674	nucleic acid binding // zinc ion binding // phosphatidylinositol binding // metal ion binding // molecular_function	Mm01285134_m1
294	294	294	294	5175.77	4616.72	4896.25	4198.07	1.16631	0.292843	0.459702	5392.48	5655.55	5524.01	4198.07	1.31584	0.104348	0.245423	4757.01	4959.01	4858.01	4198.07	1.1572	0.261998	0.538882	main	TC0100001018.mm.2	NM_133821	Phlpp1	PH domain and leucine rich repeat protein phosphatase 1	NM_133821	RefSeq	Mus musculus PH domain and leucine rich repeat protein phosphatase 1 (Phlpp1), mRNA.	FALSE	98432	Mm.24115	Q8CHE4	chr1	GO:0001932 // GO:0002667 // GO:0006470 // GO:0006915 // GO:0009649 // GO:0042981 // GO:0043408 // GO:0046328 // GO:0051897 // GO:0051898 // GO:0070373 // GO:0090037 // GO:0090038 // GO:1900744 // GO:0006470 // GO:0008152 // GO:0042981 // GO:0042981 // GO:0043408 // GO:0043408 // GO:0046328 // GO:0046328 // GO:0051898 // GO:0051898 // GO:1900744 // GO:1900744	regulation of protein phosphorylation // regulation of T cell anergy // protein dephosphorylation // apoptotic process // entrainment of circadian clock // regulation of apoptotic process // regulation of MAPK cascade // regulation of JNK cascade // positive regulation of protein kinase B signaling // negative regulation of protein kinase B signaling // negative regulation of ERK1 and ERK2 cascad…	GO:0005634 // GO:0005654 // GO:0005737 // GO:0005886 // GO:0016020 // GO:0031965 // GO:0005737	nucleus // nucleoplasm // cytoplasm // plasma membrane // membrane // nuclear membrane // cytoplasm	GO:0003824 // GO:0004721 // GO:0004722 // GO:0016787 // GO:0046872	catalytic activity // phosphoprotein phosphatase activity // protein serine/threonine phosphatase activity // hydrolase activity // metal ion binding	Mm01295852_m1
304	304	304	304	10735.3	9250.74	9993.01	7706.11	1.29676	0.101144	0.25066	9444.19	9385.37	9414.78	7706.11	1.22173	0.0544014	0.181572	6881.98	9203.26	8042.62	7706.11	1.04367	0.847711	0.932549	main	TC0100001058.mm.2	NM_026472	Nifk	nucleolar protein interacting with the FHA domain of MKI67	NM_026472	RefSeq	Mus musculus nucleolar protein interacting with the FHA domain of MKI67 (Nifk), mRNA.	FALSE	67949	Mm.280311	Q91VE6	chr1	GO:0010923 // GO:0010923 // GO:0010923 // GO:0010923	negative regulation of phosphatase activity // negative regulation of phosphatase activity // negative regulation of phosphatase activity // negative regulation of phosphatase activity	GO:0000794 // GO:0005634 // GO:0005654 // GO:0005694 // GO:0005730 // GO:0005737 // GO:0000794 // GO:0000794 // GO:0005634 // GO:0005634 // GO:0005654 // GO:0005654 // GO:0005730 // GO:0005730 // GO:0005737 // GO:0005737	condensed nuclear chromosome // nucleus // nucleoplasm // chromosome // nucleolus // cytoplasm // condensed nuclear chromosome // condensed nuclear chromosome // nucleus // nucleus // nucleoplasm // nucleoplasm // nucleolus // nucleolus // cytoplasm // cytoplasm	GO:0000166 // GO:0003676 // GO:0003723 // GO:0044822 // GO:0003723 // GO:0003723 // GO:0044822 // GO:0044822	nucleotide binding // nucleic acid binding // RNA binding // poly(A) RNA binding // RNA binding // RNA binding // poly(A) RNA binding // poly(A) RNA binding	Mm01293160_m1
305	305	305	305	3356.28	3235.29	3295.78	4145.53	0.79502	0.214528	0.382279	3464.99	3719.23	3592.11	4145.53	0.866502	0.396223	0.550831	1994.27	3309.1	2651.68	4145.53	0.639649	0.235888	0.518167	main	TC0100001060.mm.2	NM_029709	Clasp1	CLIP associating protein 1	NM_029709	RefSeq	Mus musculus CLIP associating protein 1 (Clasp1), transcript variant 3, mRNA.	FALSE	76707	Mm.138740	Q80TV8	chr1	GO:0000226 // GO:0001578 // GO:0006903 // GO:0007020 // GO:0007026 // GO:0007026 // GO:0007030 // GO:0007049 // GO:0007052 // GO:0007067 // GO:0010458 // GO:0010470 // GO:0010634 // GO:0010717 // GO:0030953 // GO:0031023 // GO:0031111 // GO:0034453 // GO:0040001 // GO:0045921 // GO:0051294 // GO:0051301 // GO:0051497 // GO:0051893 // GO:0070507 // GO:0090091 // GO:1903690 // GO:1904261 // GO:0000…	microtubule cytoskeleton organization // microtubule bundle formation // vesicle targeting // microtubule nucleation // negative regulation of microtubule depolymerization // negative regulation of microtubule depolymerization // Golgi organization // cell cycle // mitotic spindle organization // mitotic nuclear division // exit from mitosis // regulation of gastrulation // positive regulation of…	GO:0000775 // GO:0000776 // GO:0005694 // GO:0005737 // GO:0005794 // GO:0005813 // GO:0005828 // GO:0005856 // GO:0005874 // GO:0005876 // GO:0005881 // GO:0005881 // GO:0005925 // GO:0005938 // GO:0016020 // GO:0030981 // GO:0031592 // GO:0045180 // GO:0070062 // GO:0000776 // GO:0000776 // GO:0000777 // GO:0005794 // GO:0005794 // GO:0005813 // GO:0005815 // GO:0005819 // GO:0005876 // GO:0005…	chromosome, centromeric region // kinetochore // chromosome // cytoplasm // Golgi apparatus // centrosome // kinetochore microtubule // cytoskeleton // microtubule // spindle microtubule // cytoplasmic microtubule // cytoplasmic microtubule // focal adhesion // cell cortex // membrane // cortical microtubule cytoskeleton // centrosomal corona // basal cortex // extracellular exosome // kinetochor…	GO:0002162 // GO:0005515 // GO:0008017 // GO:0008017 // GO:0043515 // GO:0051010 // GO:0002162 // GO:0008017 // GO:0043515 // GO:0043515 // GO:0051010 // GO:0051010	dystroglycan binding // protein binding // microtubule binding // microtubule binding // kinetochore binding // microtubule plus-end binding // dystroglycan binding // microtubule binding // kinetochore binding // kinetochore binding // microtubule plus-end binding // microtubule plus-end binding	Mm01293126_m1
307	307	307	307	1641.96	1466.48	1554.22	587.011	2.64769	0.00344291	0.0955134	1663.26	1460.05	1561.66	587.011	2.66035	0.00450285	0.0985229	1157.53	1161.71	1159.62	587.011	1.97547	0.000172378	0.20913	main	TC0100001076.mm.2	NM_146103	Tmem185b	transmembrane protein 185B	NM_146103	RefSeq	Mus musculus transmembrane protein 185B (Tmem185b), mRNA.	FALSE	226351	Mm.439806	Q8R3R5	chr1	GO:0008150	biological_process	GO:0016020 // GO:0016021 // GO:0005575	membrane // integral component of membrane // cellular_component	GO:0003674	molecular_function	Mm02525306_s1
309	309	309	309	74.5832	58.3447	66.4639	56.1075	1.18458	0.488277	0.63567	73.2292	77.9489	75.5891	56.1075	1.34722	0.211738	0.366197	46.9978	54.8893	50.9435	56.1075	0.907963	0.691827	0.851063	main	TC0100001085.mm.2	NM_001172074	3110009E18Rik	RIKEN cDNA 3110009E18 gene	NM_001172074	RefSeq	Mus musculus RIKEN cDNA 3110009E18 gene (3110009E18Rik), transcript variant 2, mRNA.	FALSE	73103	Mm.271602	Q9CRW3	chr1	GO:0008150	biological_process	GO:0005575	cellular_component	GO:0003674	molecular_function	Mm01287247_g1
312	312	312	312	513.057	548.694	530.876	612.693	0.866463	0.596946	0.726428	542.937	604.986	573.962	612.693	0.936786	0.838085	0.894989	493.162	466.718	479.94	612.693	0.783329	0.375294	0.631989	main	TC0100001096.mm.2	NM_001025156	Ccdc93	coiled-coil domain containing 93	NM_001025156	RefSeq	Mus musculus coiled-coil domain containing 93 (Ccdc93), transcript variant 1, mRNA.	FALSE	70829	Mm.25788	Q7TQK5	chr1	GO:0006810 // GO:0006893 // GO:0015031 // GO:0006893 // GO:0006893	transport // Golgi to plasma membrane transport // protein transport // Golgi to plasma membrane transport // Golgi to plasma membrane transport	GO:0005768 // GO:0005769 // GO:0005622	endosome // early endosome // intracellular	GO:0003674	molecular_function	Mm00510602_m1
313	313	313	313	16180.6	14661	15420.8	10993	1.40278	0.0426474	0.168756	15967.1	14466	15216.6	10993	1.3842	0.0460177	0.172119	10042.5	13454	11748.2	10993	1.0687	0.748299	0.881583	main	TC0100001111.mm.2	NM_028787	Slc35f5	solute carrier family 35, member F5	NM_028787	RefSeq	Mus musculus solute carrier family 35, member F5 (Slc35f5), mRNA.	FALSE	74150	Mm.28654	Q8R314	chr1	GO:0006810 // GO:0008150	transport // biological_process	GO:0016020 // GO:0016021 // GO:0005575	membrane // integral component of membrane // cellular_component	GO:0003674	molecular_function	Mm00512089_m1
314	314	314	314	1593.76	1411.68	1502.72	3887.71	0.386532	0.00592749	0.101895	2289.36	2495.05	2392.21	3887.71	0.615327	0.0148652	0.121484	1190.15	1531.28	1360.71	3887.71	0.350003	0.0154065	0.264221	main	TC0100001112.mm.2	NM_027677	Gpr39	G protein-coupled receptor 39	NM_027677	RefSeq	Mus musculus G protein-coupled receptor 39 (Gpr39), mRNA.	FALSE	71111	Mm.32727	Q5U431	chr1	GO:0002024 // GO:0007165 // GO:0007186 // GO:0008343 // GO:0019216 // GO:0032024 // GO:0035483 // GO:0035774 // GO:0042391 // GO:0042391 // GO:0042593 // GO:0042632 // GO:0051281 // GO:0060455 // GO:0071294	diet induced thermogenesis // signal transduction // G-protein coupled receptor signaling pathway // adult feeding behavior // regulation of lipid metabolic process // positive regulation of insulin secretion // gastric emptying // positive regulation of insulin secretion involved in cellular response to glucose stimulus // regulation of membrane potential // regulation of membrane potential // g…	GO:0005886 // GO:0016020 // GO:0016021 // GO:0005575	plasma membrane // membrane // integral component of membrane // cellular_component	GO:0004871 // GO:0004930 // GO:0046872 // GO:0003674	signal transducer activity // G-protein coupled receptor activity // metal ion binding // molecular_function	Mm01308380_s1
315	315	315	315	1584.09	1400.83	1492.46	1651.17	0.90388	0.643127	0.760253	1643.29	1748.42	1695.86	1651.17	1.02706	0.832091	0.890483	1393.28	1417.91	1405.59	1651.17	0.85127	0.442094	0.683639	main	TC0100001114.mm.2	NM_145128	Mgat5	mannoside acetylglucosaminyltransferase 5	NM_145128	RefSeq	Mus musculus mannoside acetylglucosaminyltransferase 5 (Mgat5), mRNA.	FALSE	107895	Mm.214682 // Mm.391592	Q8R4G6	chr1	GO:0006487 // GO:0006487 // GO:0006486 // GO:0006487	protein N-linked glycosylation // protein N-linked glycosylation // protein glycosylation // protein N-linked glycosylation	GO:0005794 // GO:0016020 // GO:0016021 // GO:0070062 // GO:0000139 // GO:0005794 // GO:0070062 // GO:0070062	Golgi apparatus // membrane // integral component of membrane // extracellular exosome // Golgi membrane // Golgi apparatus // extracellular exosome // extracellular exosome	GO:0008375 // GO:0016740 // GO:0016757 // GO:0030144 // GO:0016757 // GO:0030144	acetylglucosaminyltransferase activity // transferase activity // transferase activity, transferring glycosyl groups // alpha-1,6-mannosylglycoprotein 6-beta-N-acetylglucosaminyltransferase activity // transferase activity, transferring glycosyl groups // alpha-1,6-mannosylglycoprotein 6-beta-N-acetylglucosaminyltransferase activity	Mm01291751_m1
317	317	317	317	10974.4	9161.69	10068	6623.38	1.52008	0.0480322	0.17701	10500.3	11074.8	10787.5	6623.38	1.62871	0.00613484	0.100895	6957.05	9948.62	8452.83	6623.38	1.27621	0.334194	0.598611	main	TC0100001124.mm.2	NM_028399	Ccnt2	cyclin T2	NM_028399	RefSeq	Mus musculus cyclin T2 (Ccnt2), mRNA.	FALSE	72949	Mm.268672	Q7TQK0	chr1	GO:0045737 // GO:0045944 // GO:1901409 // GO:0006351 // GO:0045737 // GO:0045944 // GO:1901409	positive regulation of cyclin-dependent protein serine/threonine kinase activity // positive regulation of transcription from RNA polymerase II promoter // positive regulation of phosphorylation of RNA polymerase II C-terminal domain // transcription, DNA-templated // positive regulation of cyclin-dependent protein serine/threonine kinase activity // positive regulation of transcription from RNA …	GO:0000307 // GO:0005634 // GO:0000307 // GO:0005634 // GO:0005634	cyclin-dependent protein kinase holoenzyme complex // nucleus // cyclin-dependent protein kinase holoenzyme complex // nucleus // nucleus	GO:0016538 // GO:0016538	cyclin-dependent protein serine/threonine kinase regulator activity // cyclin-dependent protein serine/threonine kinase regulator activity	Mm01291655_m1
318	318	318	318	2775.74	2862.73	2819.24	2180.8	1.29275	0.0147312	0.122851	2511.08	3068.37	2789.72	2180.8	1.27922	0.145647	0.2949	2093.21	2730.62	2411.92	2180.8	1.10598	0.566652	0.771469	main	TC0100001125.mm.2	NM_178690	Rab3gap1	RAB3 GTPase activating protein subunit 1	NM_178690	RefSeq	Mus musculus RAB3 GTPase activating protein subunit 1 (Rab3gap1), mRNA.	FALSE	226407	Mm.489713	Q80UJ7	chr1	GO:0007420 // GO:0010628 // GO:0010807 // GO:0021854 // GO:0034389 // GO:0043010 // GO:0043087 // GO:0043547 // GO:0043547 // GO:0048172 // GO:0048489 // GO:0050821 // GO:0060079 // GO:0060325 // GO:0061646 // GO:0097051 // GO:1903061 // GO:1903233 // GO:1903373 // GO:2000786 // GO:0007420 // GO:0007420 // GO:0021854 // GO:0021854 // GO:0032483 // GO:0034389 // GO:0034389 // GO:0043010 // GO:0043…	brain development // positive regulation of gene expression // regulation of synaptic vesicle priming // hypothalamus development // lipid particle organization // camera-type eye development // regulation of GTPase activity // positive regulation of GTPase activity // positive regulation of GTPase activity // regulation of short-term neuronal synaptic plasticity // synaptic vesicle transport // …	GO:0005737 // GO:0005794 // GO:0005811 // GO:0043234 // GO:0070062 // GO:0071782 // GO:0005737 // GO:0005737 // GO:0005737 // GO:0005794 // GO:0005794 // GO:0005811 // GO:0005811 // GO:0043234 // GO:0043234 // GO:0043234 // GO:0070062 // GO:0070062 // GO:0071782 // GO:0071782 // GO:0071782	cytoplasm // Golgi apparatus // lipid particle // protein complex // extracellular exosome // endoplasmic reticulum tubular network // cytoplasm // cytoplasm // cytoplasm // Golgi apparatus // Golgi apparatus // lipid particle // lipid particle // protein complex // protein complex // protein complex // extracellular exosome // extracellular exosome // endoplasmic reticulum tubular network // end…	GO:0005096 // GO:0017112 // GO:0017137 // GO:0005096 // GO:0005096 // GO:0017112 // GO:0017112 // GO:0017137 // GO:0017137 // GO:0017137	GTPase activator activity // Rab guanyl-nucleotide exchange factor activity // Rab GTPase binding // GTPase activator activity // GTPase activator activity // Rab guanyl-nucleotide exchange factor activity // Rab guanyl-nucleotide exchange factor activity // Rab GTPase binding // Rab GTPase binding // Rab GTPase binding	Mm00618545_m1
319	319	319	319	39617.3	33747	36682.2	36672.2	1.00027	0.986141	0.993019	36819.2	36519.9	36669.6	36672.2	0.999927	0.984576	0.98979	18464.9	32454.3	25459.6	36672.2	0.694247	0.294024	0.566746	main	TC0100001129.mm.2	NM_181750	R3hdm1	R3H domain containing 1	NM_181750	RefSeq	Mus musculus R3H domain containing 1 (R3hdm1), mRNA.	FALSE	226412	Mm.221041	Q80ZH9	chr1	GO:0008150	biological_process	GO:0005575	cellular_component	GO:0044822 // GO:0003676 // GO:0044822 // GO:0044822	poly(A) RNA binding // nucleic acid binding // poly(A) RNA binding // poly(A) RNA binding	Mm00725197_m1
320	320	320	320	9159.95	7902.9	8531.42	6243.11	1.36653	0.159391	0.318999	9016.01	8891.87	8953.94	6243.11	1.43421	0.0977729	0.236217	6127.05	7330.18	6728.61	6243.11	1.07777	0.659119	0.831505	main	TC0100001138.mm.2	NM_026390	Ubxn4	UBX domain protein 4	NM_026390	RefSeq	Mus musculus UBX domain protein 4 (Ubxn4), mRNA.	FALSE	67812	Mm.293321	Q8VCH8	chr1	GO:0006986 // GO:0030433 // GO:0030433 // GO:0030433	response to unfolded protein // ER-associated ubiquitin-dependent protein catabolic process // ER-associated ubiquitin-dependent protein catabolic process // ER-associated ubiquitin-dependent protein catabolic process	GO:0005634 // GO:0005737 // GO:0005783 // GO:0016020 // GO:0005635 // GO:0005737 // GO:0005783 // GO:0005783 // GO:0005789	nucleus // cytoplasm // endoplasmic reticulum // membrane // nuclear envelope // cytoplasm // endoplasmic reticulum // endoplasmic reticulum // endoplasmic reticulum membrane	GO:0003674	molecular_function	Mm00458945_m1
322	322	322	322	270.836	259.529	265.183	142.936	1.85526	0.0140254	0.121642	345.927	237.801	291.864	142.936	2.04193	0.0733067	0.207003	258.414	192	225.207	142.936	1.57558	0.113508	0.396094	main	TC0100001158.mm.2	NM_178691	Yod1	YOD1 OTU deubiquitinating enzyme 1 homologue (S. cerevisiae)	NM_178691	RefSeq	Mus musculus YOD1 OTU deubiquitinating enzyme 1 homologue (S. cerevisiae) (Yod1), mRNA.	FALSE	226418	Mm.106553	Q8CB27	chr1	GO:0006508 // GO:0006986 // GO:0030433 // GO:0030968 // GO:0035523 // GO:0035871 // GO:0070536 // GO:0071108 // GO:1904153 // GO:1990167 // GO:1990168 // GO:0030433 // GO:0030433 // GO:0030433 // GO:0030968 // GO:0030968 // GO:0030968 // GO:0035523 // GO:0035523 // GO:0035523 // GO:0035871 // GO:0035871 // GO:0035871 // GO:0070536 // GO:0070536 // GO:0070536 // GO:0071108 // GO:0071108 // GO:0071…	proteolysis // response to unfolded protein // ER-associated ubiquitin-dependent protein catabolic process // endoplasmic reticulum unfolded protein response // protein K29-linked deubiquitination // protein K11-linked deubiquitination // protein K63-linked deubiquitination // protein K48-linked deubiquitination // negative regulation of retrograde protein transport, ER to cytosol // protein K27-…	---	---	GO:0004843 // GO:0008233 // GO:0008234 // GO:0016787 // GO:0031625 // GO:0046872 // GO:1904265 // GO:1990380 // GO:0004843 // GO:0004843 // GO:0004843 // GO:0031625 // GO:0031625 // GO:1904265 // GO:1904265 // GO:1990380 // GO:1990380	ubiquitin-specific protease activity // peptidase activity // cysteine-type peptidase activity // hydrolase activity // ubiquitin protein ligase binding // metal ion binding // ubiquitin-specific protease activity involved in negative regulation of retrograde protein transport, ER to cytosol // Lys48-specific deubiquitinase activity // ubiquitin-specific protease activity // ubiquitin-specific pr…	Mm00769424_m1
328	328	328	328	1381.84	1560.04	1470.94	1498.21	0.981799	0.987819	0.993941	1694.72	1679.12	1686.92	1498.21	1.12596	0.584021	0.70495	1202.14	1395.61	1298.88	1498.21	0.866954	0.654191	0.828222	main	TC0100001168.mm.2	NM_001136070	Eif2d	eukaryotic translation initiation factor 2D	NM_001136070	RefSeq	Mus musculus eukaryotic translation initiation factor 2D (Eif2d), transcript variant 1, mRNA.	FALSE	16865	Mm.276294	Q61211	chr1	GO:0001731 // GO:0002192 // GO:0006412 // GO:0006413 // GO:0032790 // GO:0001731 // GO:0001731 // GO:0002192 // GO:0002192 // GO:0032790 // GO:0032790	formation of translation preinitiation complex // IRES-dependent translational initiation // translation // translational initiation // ribosome disassembly // formation of translation preinitiation complex // formation of translation preinitiation complex // IRES-dependent translational initiation // IRES-dependent translational initiation // ribosome disassembly // ribosome disassembly	GO:0005634 // GO:0005654 // GO:0005737 // GO:0022627 // GO:0005634 // GO:0005634 // GO:0005654 // GO:0005654 // GO:0005737 // GO:0005737 // GO:0005737 // GO:0022627 // GO:0022627	nucleus // nucleoplasm // cytoplasm // cytosolic small ribosomal subunit // nucleus // nucleus // nucleoplasm // nucleoplasm // cytoplasm // cytoplasm // cytoplasm // cytosolic small ribosomal subunit // cytosolic small ribosomal subunit	GO:0003723 // GO:0003743 // GO:0003743 // GO:0003743 // GO:0003743	RNA binding // translation initiation factor activity // translation initiation factor activity // translation initiation factor activity // translation initiation factor activity	Mm01288195_m1
329	329	329	329	84.0927	110.098	97.0955	71.7116	1.35397	0.501917	0.64656	120.568	84.7078	102.638	71.7116	1.43126	0.468313	0.612345	47.2767	51.6806	49.4787	71.7116	0.689968	0.642511	0.820017	main	TC0100001170.mm.2	NM_175382	Fam72a	family with sequence similarity 72, member A	NM_175382	RefSeq	Mus musculus family with sequence similarity 72, member A (Fam72a), mRNA.	FALSE	108900	Mm.31278	Q8BFZ8	chr1	GO:0031552 // GO:0043065 // GO:0031552 // GO:0043065	negative regulation of brain-derived neurotrophic factor-activated receptor activity // positive regulation of apoptotic process // negative regulation of brain-derived neurotrophic factor-activated receptor activity // positive regulation of apoptotic process	GO:0005737 // GO:0005739 // GO:0005829 // GO:0016020 // GO:0005829 // GO:0016020	cytoplasm // mitochondrion // cytosol // membrane // cytosol // membrane	GO:0003674	molecular_function	Mm00614980_m1
332	332	332	332	200.69	197.682	199.186	483.175	0.412244	0.00757168	0.107386	176.719	146.437	161.578	483.175	0.334409	0.0120393	0.114654	115.599	178.16	146.879	483.175	0.303987	0.0341019	0.29694	main	TC0100001173.mm.2	NM_145509	Rab7b	RAB7B, member RAS oncogene family	NM_145509	RefSeq	Mus musculus RAB7B, member RAS oncogene family (Rab7b), transcript variant 1, mRNA.	FALSE	226421	Mm.44508	Q8VEA8	chr1	GO:0006810 // GO:0006886 // GO:0007264 // GO:0008333 // GO:0015031 // GO:0032482 // GO:0032755 // GO:0034144 // GO:0034164 // GO:0034499 // GO:0045654 // GO:0051092 // GO:0090385 // GO:0006886 // GO:0008333 // GO:0032482 // GO:0032755 // GO:0032755 // GO:0032755 // GO:0034499 // GO:0034499 // GO:0034499 // GO:0045654 // GO:0045654 // GO:0045654 // GO:0051092 // GO:0051092 // GO:0051092 // GO:0090…	transport // intracellular protein transport // small GTPase mediated signal transduction // endosome to lysosome transport // protein transport // Rab protein signal transduction // positive regulation of interleukin-6 production // negative regulation of toll-like receptor 4 signaling pathway // negative regulation of toll-like receptor 9 signaling pathway // late endosome to Golgi transport //…	GO:0005764 // GO:0005764 // GO:0005768 // GO:0005770 // GO:0005770 // GO:0005774 // GO:0005794 // GO:0005802 // GO:0016020 // GO:0031410 // GO:0045335 // GO:0005764 // GO:0005764 // GO:0005770 // GO:0005770 // GO:0005774 // GO:0005794 // GO:0005794 // GO:0005794 // GO:0005802 // GO:0005802 // GO:0005802 // GO:0030670 // GO:0045335 // GO:0045335 // GO:0045335	lysosome // lysosome // endosome // late endosome // late endosome // vacuolar membrane // Golgi apparatus // trans-Golgi network // membrane // cytoplasmic vesicle // phagocytic vesicle // lysosome // lysosome // late endosome // late endosome // vacuolar membrane // Golgi apparatus // Golgi apparatus // Golgi apparatus // trans-Golgi network // trans-Golgi network // trans-Golgi network // phag…	GO:0000166 // GO:0003924 // GO:0005525 // GO:0003924	nucleotide binding // GTPase activity // GTP binding // GTPase activity	Mm01289117_m1
335	335	335	335	1671.47	1537.51	1604.49	2304.59	0.696214	0.231714	0.400745	2257.67	2144.79	2201.23	2304.59	0.955149	0.90572	0.940473	855.644	1234.46	1045.05	2304.59	0.453465	0.0999475	0.379432	main	TC0100001176.mm.2	NM_173865	Slc41a1	solute carrier family 41, member 1	NM_173865	RefSeq	Mus musculus solute carrier family 41, member 1 (Slc41a1), mRNA.	FALSE	98396	Mm.389181	Q8BJA2	chr1	GO:0006810 // GO:0006811 // GO:0006812 // GO:0055085 // GO:0055085 // GO:0098655	transport // ion transport // cation transport // transmembrane transport // transmembrane transport // cation transmembrane transport	GO:0005886 // GO:0016020 // GO:0016021 // GO:0005886	plasma membrane // membrane // integral component of membrane // plasma membrane	GO:0008324 // GO:0003674	cation transmembrane transporter activity // molecular_function	Mm00715604_m1
336	336	336	336	175.965	152.857	164.411	316.003	0.520283	0.0190072	0.130463	181.122	151.57	166.346	316.003	0.526406	0.026295	0.144097	128.138	185.325	156.732	316.003	0.495981	0.0658501	0.339233	main	TC0100001177.mm.2	NM_144875	Rab29	RAB29, member RAS oncogene family	NM_144875	RefSeq	Mus musculus RAB29, member RAS oncogene family (Rab29), mRNA.	FALSE	226422	Mm.34027	Q91YQ1	chr1	GO:0006810 // GO:0006886 // GO:0006895 // GO:0007030 // GO:0007030 // GO:0007264 // GO:0010977 // GO:0015031 // GO:0030154 // GO:0032438 // GO:0032482 // GO:0035526 // GO:0051223 // GO:0090316 // GO:0006886 // GO:0007030 // GO:0007030 // GO:0008152 // GO:0010977 // GO:0032438 // GO:0032482 // GO:0035526 // GO:0035526 // GO:0035526 // GO:0090316 // GO:0090316 // GO:0007030 // GO:0090316	transport // intracellular protein transport // Golgi to endosome transport // Golgi organization // Golgi organization // small GTPase mediated signal transduction // negative regulation of neuron projection development // protein transport // cell differentiation // melanosome organization // Rab protein signal transduction // retrograde transport, plasma membrane to Golgi // regulation of prot…	GO:0005737 // GO:0005794 // GO:0005794 // GO:0005802 // GO:0005856 // GO:0005886 // GO:0016020 // GO:0031982 // GO:0042470 // GO:0070062 // GO:0005737 // GO:0005737 // GO:0005737 // GO:0005739 // GO:0005794 // GO:0005794 // GO:0005802 // GO:0005802 // GO:0005802 // GO:0031982 // GO:0042470 // GO:0048471 // GO:0070062 // GO:0070062	cytoplasm // Golgi apparatus // Golgi apparatus // trans-Golgi network // cytoskeleton // plasma membrane // membrane // vesicle // melanosome // extracellular exosome // cytoplasm // cytoplasm // cytoplasm // mitochondrion // Golgi apparatus // Golgi apparatus // trans-Golgi network // trans-Golgi network // trans-Golgi network // vesicle // melanosome // perinuclear region of cytoplasm // extra…	GO:0000166 // GO:0003924 // GO:0005515 // GO:0005525 // GO:0005525 // GO:0019003 // GO:0003924 // GO:0003924 // GO:0005525 // GO:0005525 // GO:0019003	nucleotide binding // GTPase activity // protein binding // GTP binding // GTP binding // GDP binding // GTPase activity // GTPase activity // GTP binding // GTP binding // GDP binding	Mm00523103_m1
337	337	337	337	44421.7	43916.5	44169.1	36808.8	1.19996	0.0107236	0.114165	38960.2	45158.8	42059.5	36808.8	1.14265	0.2275	0.383485	23959.3	42499.9	33229.6	36808.8	0.902763	0.668592	0.836575	main	TC0100001178.mm.2	NM_001145804	Nucks1	nuclear casein kinase and cyclin-dependent kinase substrate 1	NM_001145804	RefSeq	Mus musculus nuclear casein kinase and cyclin-dependent kinase substrate 1 (Nucks1), transcript variant 2, mRNA.	FALSE	98415	Mm.246869	Q80XU3	chr1	GO:0042593 // GO:0046628 // GO:0006366 // GO:0045944	glucose homeostasis // positive regulation of insulin receptor signaling pathway // transcription from RNA polymerase II promoter // positive regulation of transcription from RNA polymerase II promoter	GO:0005634 // GO:0005634 // GO:0005737 // GO:0005634 // GO:0005634 // GO:0005737 // GO:0005737	nucleus // nucleus // cytoplasm // nucleus // nucleus // cytoplasm // cytoplasm	GO:0001077 // GO:0044822 // GO:0044822 // GO:0044822	transcriptional activator activity, RNA polymerase II core promoter proximal region sequence-specific binding // poly(A) RNA binding // poly(A) RNA binding // poly(A) RNA binding	Mm00620694_m1
339	339	339	339	3423.38	2591.86	3007.62	3452.08	0.871248	0.49654	0.641989	2975.8	3306.07	3140.94	3452.08	0.909868	0.513105	0.649457	2298.02	2644.88	2471.45	3452.08	0.715931	0.116174	0.398842	main	TC0100001181.mm.2	NM_007923	Elk4	ELK4, member of ETS oncogene family	NM_007923	RefSeq	Mus musculus ELK4, member of ETS oncogene family (Elk4), mRNA.	FALSE	13714	Mm.254233	P41158	chr1	GO:0000122 // GO:0006351 // GO:0006355 // GO:0006357 // GO:0030154 // GO:0070932 // GO:0000122 // GO:0000122 // GO:0000122 // GO:0006357 // GO:0030154 // GO:0070932 // GO:0070932 // GO:0070932	negative regulation of transcription from RNA polymerase II promoter // transcription, DNA-templated // regulation of transcription, DNA-templated // regulation of transcription from RNA polymerase II promoter // cell differentiation // histone H3 deacetylation // negative regulation of transcription from RNA polymerase II promoter // negative regulation of transcription from RNA polymerase II pr…	GO:0005634 // GO:0005654 // GO:0005737 // GO:0005654 // GO:0005654 // GO:0005737 // GO:0005737	nucleus // nucleoplasm // cytoplasm // nucleoplasm // nucleoplasm // cytoplasm // cytoplasm	GO:0000981 // GO:0003677 // GO:0003682 // GO:0003700 // GO:0043565 // GO:0000981 // GO:0003682 // GO:0003682 // GO:0003682	RNA polymerase II transcription factor activity, sequence-specific DNA binding // DNA binding // chromatin binding // transcription factor activity, sequence-specific DNA binding // sequence-specific DNA binding // RNA polymerase II transcription factor activity, sequence-specific DNA binding // chromatin binding // chromatin binding // chromatin binding	Mm00468237_m1
341	341	341	341	229.924	190.094	210.009	514.244	0.408384	0.0180965	0.128412	247.157	188.288	217.723	514.244	0.423384	0.0310767	0.151411	212.489	203.175	207.832	514.244	0.404151	0.00778264	0.257067	main	TC0100001189.mm.2	NM_144810	Klhdc8a	kelch domain containing 8A	NM_144810	RefSeq	Mus musculus kelch domain containing 8A (Klhdc8a), mRNA.	FALSE	213417	Mm.39723	Q91XA8	chr1	GO:0042787 // GO:0042787	protein ubiquitination involved in ubiquitin-dependent protein catabolic process // protein ubiquitination involved in ubiquitin-dependent protein catabolic process	GO:0031463 // GO:0031463	Cul3-RING ubiquitin ligase complex // Cul3-RING ubiquitin ligase complex	GO:0004842 // GO:0004842	ubiquitin-protein transferase activity // ubiquitin-protein transferase activity	Mm00522716_g1
342	342	342	342	94.1731	85.6636	89.9183	92.1884	0.975375	0.653201	0.768036	94.2151	89.6964	91.9558	92.1884	0.997476	0.933137	0.957951	75.9369	57.2811	66.609	92.1884	0.722531	0.142033	0.425397	main	TC0100001190.mm.2	NM_001195025	Nuak2	NUAK family, SNF1-like kinase, 2	NM_001195025	RefSeq	Mus musculus NUAK family, SNF1-like kinase, 2 (Nuak2), transcript variant A, mRNA.	FALSE	74137	Mm.100666	Q8BZN4	chr1	GO:0006468 // GO:0006915 // GO:0016310 // GO:0030036 // GO:0032007 // GO:0035556 // GO:0042149 // GO:0043066 // GO:0006468 // GO:0006468 // GO:0006468 // GO:0030036 // GO:0030036 // GO:0030036 // GO:0032007 // GO:0035556 // GO:0042149 // GO:0042149 // GO:0042149 // GO:0043066 // GO:0043066 // GO:0043066	protein phosphorylation // apoptotic process // phosphorylation // actin cytoskeleton organization // negative regulation of TOR signaling // intracellular signal transduction // cellular response to glucose starvation // negative regulation of apoptotic process // protein phosphorylation // protein phosphorylation // protein phosphorylation // actin cytoskeleton organization // actin cytoskeleto…	GO:0005737 // GO:0031588 // GO:0005737 // GO:0031588	cytoplasm // nucleotide-activated protein kinase complex // cytoplasm // nucleotide-activated protein kinase complex	GO:0000166 // GO:0000287 // GO:0004672 // GO:0004674 // GO:0005524 // GO:0016301 // GO:0016740 // GO:0046872 // GO:0000287 // GO:0000287 // GO:0000287 // GO:0004674 // GO:0004674 // GO:0004674 // GO:0005524 // GO:0005524 // GO:0005524	nucleotide binding // magnesium ion binding // protein kinase activity // protein serine/threonine kinase activity // ATP binding // kinase activity // transferase activity // metal ion binding // magnesium ion binding // magnesium ion binding // magnesium ion binding // protein serine/threonine kinase activity // protein serine/threonine kinase activity // protein serine/threonine kinase activit…	Mm00546964_m1
344	344	344	344	1165.21	1334.96	1250.08	819.283	1.52583	0.0895082	0.234629	1095.1	1026.57	1060.84	819.283	1.29484	0.165091	0.31739	989.728	991.485	990.607	819.283	1.20911	0.240259	0.52075	main	TC0100001195.mm.2	NM_172517	Rbbp5	retinoblastoma binding protein 5	NM_172517	RefSeq	Mus musculus retinoblastoma binding protein 5 (Rbbp5), mRNA.	FALSE	213464	Mm.132868	Q8BX09	chr1	GO:0006351 // GO:0006355 // GO:0006974 // GO:0016568 // GO:0043627 // GO:0051568 // GO:0051568 // GO:0006974 // GO:0006974 // GO:0043627 // GO:0043627 // GO:0051568 // GO:0051568	transcription, DNA-templated // regulation of transcription, DNA-templated // cellular response to DNA damage stimulus // chromatin modification // response to estrogen // histone H3-K4 methylation // histone H3-K4 methylation // cellular response to DNA damage stimulus // cellular response to DNA damage stimulus // response to estrogen // response to estrogen // histone H3-K4 methylation // hist…	GO:0005634 // GO:0005730 // GO:0035097 // GO:0048188 // GO:0071339 // GO:0005634 // GO:0005634 // GO:0005730 // GO:0005730 // GO:0035097 // GO:0035097 // GO:0048188 // GO:0048188 // GO:0048188 // GO:0071339 // GO:0071339 // GO:0071339	nucleus // nucleolus // histone methyltransferase complex // Set1C/COMPASS complex // MLL1 complex // nucleus // nucleus // nucleolus // nucleolus // histone methyltransferase complex // histone methyltransferase complex // Set1C/COMPASS complex // Set1C/COMPASS complex // Set1C/COMPASS complex // MLL1 complex // MLL1 complex // MLL1 complex	GO:0005515 // GO:0035064 // GO:0042800 // GO:0044212 // GO:0035064 // GO:0035064 // GO:0042800 // GO:0042800 // GO:0044212 // GO:0044212	protein binding // methylated histone binding // histone methyltransferase activity (H3-K4 specific) // transcription regulatory region DNA binding // methylated histone binding // methylated histone binding // histone methyltransferase activity (H3-K4 specific) // histone methyltransferase activity (H3-K4 specific) // transcription regulatory region DNA binding // transcription regulatory region…	Mm00552992_m1
346	346	346	346	416.988	353.427	385.207	369.756	1.04179	0.743126	0.835695	373.306	277.779	325.542	369.756	0.880425	0.488593	0.629347	245.182	428.882	337.032	369.756	0.911499	0.697061	0.854373	main	TC0100001200.mm.2	NM_010732	Lrrn2	leucine rich repeat protein 2, neuronal	NM_010732	RefSeq	Mus musculus leucine rich repeat protein 2, neuronal (Lrrn2), mRNA.	FALSE	16980	Mm.39640	Q6PHP6	chr1	GO:0007409 // GO:0008150	axonogenesis // biological_process	GO:0005575 // GO:0016020 // GO:0016021	cellular_component // membrane // integral component of membrane	GO:0003674	molecular_function	Mm01702817_m1
347	347	347	347	49.5458	46.069	47.8074	51.2327	0.933142	0.529605	0.670493	48.5361	45.9566	47.2463	51.2327	0.92219	0.45519	0.601239	57.0467	68.8796	62.9631	51.2327	1.22896	0.240058	0.520621	main	TC0100001201.mm.2	NM_001099276	Pik3c2b	phosphoinositide-3-kinase, class 2, beta polypeptide	NM_001099276	RefSeq	Mus musculus phosphoinositide-3-kinase, class 2, beta polypeptide (Pik3c2b), mRNA.	FALSE	240752	Mm.387308	A2RSK1	chr1	GO:0002250 // GO:0006468 // GO:0006954 // GO:0014065 // GO:0030168 // GO:0036092 // GO:0043491 // GO:0045087 // GO:0046854 // GO:0060326 // GO:0046854 // GO:0048015 // GO:0016310	adaptive immune response // protein phosphorylation // inflammatory response // phosphatidylinositol 3-kinase signaling // platelet activation // phosphatidylinositol-3-phosphate biosynthetic process // protein kinase B signaling // innate immune response // phosphatidylinositol phosphorylation // cell chemotaxis // phosphatidylinositol phosphorylation // phosphatidylinositol-mediated signaling /…	GO:0005737 // GO:0005886 // GO:0005942 // GO:0030139 // GO:0005886 // GO:0005942	cytoplasm // plasma membrane // phosphatidylinositol 3-kinase complex // endocytic vesicle // plasma membrane // phosphatidylinositol 3-kinase complex	GO:0001727 // GO:0005515 // GO:0016303 // GO:0035005 // GO:0016303 // GO:0035005 // GO:0000166 // GO:0005524 // GO:0016301 // GO:0016740 // GO:0016773 // GO:0035091	lipid kinase activity // protein binding // 1-phosphatidylinositol-3-kinase activity // 1-phosphatidylinositol-4-phosphate 3-kinase activity // 1-phosphatidylinositol-3-kinase activity // 1-phosphatidylinositol-4-phosphate 3-kinase activity // nucleotide binding // ATP binding // kinase activity // transferase activity // phosphotransferase activity, alcohol group as acceptor // phosphatidylinosi…	Mm01291310_m1
348	348	348	348	5088.25	4356.58	4722.42	2083.26	2.26685	0.0199094	0.131574	5198.91	4875.84	5037.38	2083.26	2.41803	0.0109884	0.112105	3834.37	4292.73	4063.55	2083.26	1.95058	0.0234764	0.276331	main	TC0100001202.mm.2	NM_133819	Ppp1r15b	protein phosphatase 1, regulatory (inhibitor) subunit 15b	NM_133819	RefSeq	Mus musculus protein phosphatase 1, regulatory (inhibitor) subunit 15b (Ppp1r15b), mRNA.	FALSE	108954	Mm.293628	Q8BFW3	chr1	GO:0006417 // GO:0006446 // GO:0006979 // GO:0006979 // GO:0006983 // GO:0006983 // GO:0034976 // GO:0042542 // GO:0070262 // GO:1903912 // GO:0006470	regulation of translation // regulation of translational initiation // response to oxidative stress // response to oxidative stress // ER overload response // ER overload response // response to endoplasmic reticulum stress // response to hydrogen peroxide // peptidyl-serine dephosphorylation // negative regulation of endoplasmic reticulum stress-induced eIF2 alpha phosphorylation // protein deph…	GO:0000164	protein phosphatase type 1 complex	GO:0004722 // GO:0045182	protein serine/threonine phosphatase activity // translation regulator activity	Mm00551747_m1
349	349	349	349	105.51	77.1699	91.3399	150.859	0.605466	0.170917	0.33288	104.031	96.29	100.16	150.859	0.663934	0.163731	0.31603	120.828	144.24	132.534	150.859	0.87853	0.615406	0.802329	main	TC0100001204.mm.2	NM_001160268	Plekha6	pleckstrin homology domain containing, family A member 6	NM_001160268	RefSeq	Mus musculus pleckstrin homology domain containing, family A member 6 (Plekha6), transcript variant 2, mRNA.	FALSE	240753	Mm.253559	Q7TQG1	chr1	GO:0008150	biological_process	GO:0005575	cellular_component	GO:0003674	molecular_function	Mm00812868_m1
359	359	359	359	2366.58	2146.51	2256.54	989.473	2.28055	0.115419	0.270217	2234.87	1889.38	2062.13	989.473	2.08407	0.143408	0.292397	1662.91	1863.41	1763.16	989.473	1.78191	0.195387	0.47918	main	TC0100001227.mm.2	NM_028057	Cyb5r1	cytochrome b5 reductase 1	NM_028057	RefSeq	Mus musculus cytochrome b5 reductase 1 (Cyb5r1), mRNA.	FALSE	72017	Mm.280230	Q9DB73	chr1	GO:0006629 // GO:0006694 // GO:0008202 // GO:0016126 // GO:0055114 // GO:1903955 // GO:1903955 // GO:1903955	lipid metabolic process // steroid biosynthetic process // steroid metabolic process // sterol biosynthetic process // oxidation-reduction process // positive regulation of protein targeting to mitochondrion // positive regulation of protein targeting to mitochondrion // positive regulation of protein targeting to mitochondrion	GO:0005739 // GO:0005739 // GO:0016020 // GO:0016021 // GO:0070062 // GO:0005739 // GO:0005739 // GO:0016020 // GO:0016020 // GO:0070062 // GO:0070062	mitochondrion // mitochondrion // membrane // integral component of membrane // extracellular exosome // mitochondrion // mitochondrion // membrane // membrane // extracellular exosome // extracellular exosome	GO:0004128 // GO:0016491	cytochrome-b5 reductase activity, acting on NAD(P)H // oxidoreductase activity	Mm00511124_g1
360	360	360	360	4737.94	4604.71	4671.33	6637.68	0.70376	0.00364279	0.0955134	4471.82	4262.73	4367.27	6637.68	0.657952	0.00465384	0.0985229	3172.01	3982.49	3577.25	6637.68	0.538932	0.0322017	0.292044	main	TC0100001228.mm.2	NM_028320	Adipor1	adiponectin receptor 1	NM_028320	RefSeq	Mus musculus adiponectin receptor 1 (Adipor1), transcript variant 2, mRNA.	FALSE	72674	Mm.259976	Q91VH1	chr1	GO:0006629 // GO:0006631 // GO:0007186 // GO:0009755 // GO:0009755 // GO:0010906 // GO:0019216 // GO:0019395 // GO:0019395 // GO:0030308 // GO:0033210 // GO:0033211 // GO:0033211 // GO:0033211 // GO:0042593 // GO:0046427 // GO:0046628 // GO:0007186 // GO:0007186 // GO:0009755 // GO:0009755 // GO:0019395 // GO:0019395 // GO:0030308 // GO:0033210 // GO:0033211 // GO:0033211 // GO:0046427 // GO:0046…	lipid metabolic process // fatty acid metabolic process // G-protein coupled receptor signaling pathway // hormone-mediated signaling pathway // hormone-mediated signaling pathway // regulation of glucose metabolic process // regulation of lipid metabolic process // fatty acid oxidation // fatty acid oxidation // negative regulation of cell growth // leptin-mediated signaling pathway // adiponect…	GO:0005886 // GO:0005886 // GO:0016020 // GO:0016021 // GO:0031226 // GO:0005886 // GO:0005886 // GO:0016020 // GO:0016020 // GO:0031226 // GO:0031226 // GO:0031226	plasma membrane // plasma membrane // membrane // integral component of membrane // intrinsic component of plasma membrane // plasma membrane // plasma membrane // membrane // membrane // intrinsic component of plasma membrane // intrinsic component of plasma membrane // intrinsic component of plasma membrane	GO:0004872 // GO:0005515 // GO:0019901 // GO:0042802 // GO:0046872 // GO:0046982 // GO:0055100 // GO:0055100 // GO:0097003 // GO:0019901 // GO:0019901 // GO:0055100 // GO:0055100 // GO:0097003 // GO:0097003 // GO:0097003	receptor activity // protein binding // protein kinase binding // identical protein binding // metal ion binding // protein heterodimerization activity // adiponectin binding // adiponectin binding // adipokinetic hormone receptor activity // protein kinase binding // protein kinase binding // adiponectin binding // adiponectin binding // adipokinetic hormone receptor activity // adipokinetic hor…	Mm01291334_mH
361	361	361	361	233.614	168.436	201.025	168.467	1.19326	0.590732	0.720852	240.278	332.112	286.195	168.467	1.69882	0.218977	0.373914	123.419	168.058	145.738	168.467	0.865086	0.731437	0.872885	main	TC0100001230.mm.2	NM_153128	Klhl12	kelch-like 12	NM_153128	RefSeq	Mus musculus kelch-like 12 (Klhl12), transcript variant 2, mRNA.	FALSE	240756	Mm.87398	Q8BZM0	chr1	GO:0006513 // GO:0006810 // GO:0006888 // GO:0016055 // GO:0016192 // GO:0048208 // GO:0090090 // GO:0006513 // GO:0006513 // GO:0006513 // GO:0006888 // GO:0006888 // GO:0006888 // GO:0016055 // GO:0016055 // GO:0016055 // GO:0016567 // GO:0048208 // GO:0048208 // GO:0048208 // GO:0090090	protein monoubiquitination // transport // ER to Golgi vesicle-mediated transport // Wnt signaling pathway // vesicle-mediated transport // COPII vesicle coating // negative regulation of canonical Wnt signaling pathway // protein monoubiquitination // protein monoubiquitination // protein monoubiquitination // ER to Golgi vesicle-mediated transport // ER to Golgi vesicle-mediated transport // ER…	GO:0000139 // GO:0030134 // GO:0031410 // GO:0031463 // GO:0000139 // GO:0000139 // GO:0030134 // GO:0030134 // GO:0030134 // GO:0031463 // GO:0031463 // GO:0031463	Golgi membrane // ER to Golgi transport vesicle // cytoplasmic vesicle // Cul3-RING ubiquitin ligase complex // Golgi membrane // Golgi membrane // ER to Golgi transport vesicle // ER to Golgi transport vesicle // ER to Golgi transport vesicle // Cul3-RING ubiquitin ligase complex // Cul3-RING ubiquitin ligase complex // Cul3-RING ubiquitin ligase complex	GO:0004842 // GO:0004842	ubiquitin-protein transferase activity // ubiquitin-protein transferase activity	Mm00462321_m1
362	362	362	362	413.168	343.843	378.506	377.837	1.00177	0.990526	0.994969	371.498	373.69	372.594	377.837	0.986123	0.806407	0.872297	394.514	346.61	370.562	377.837	0.980745	0.8209	0.920537	main	TC0100001231.mm.2	NM_145510	Rabif	RAB interacting factor	NM_145510	RefSeq	Mus musculus RAB interacting factor (Rabif), mRNA.	FALSE	98710	Mm.198119	Q91X96	chr1	GO:0006810 // GO:0007264 // GO:0015031 // GO:0008150 // GO:0043547	transport // small GTPase mediated signal transduction // protein transport // biological_process // positive regulation of GTPase activity	GO:0005575 // GO:0005622	cellular_component // intracellular	GO:0005085 // GO:0008270 // GO:0046872 // GO:0008270 // GO:0008270 // GO:0008270	guanyl-nucleotide exchange factor activity // zinc ion binding // metal ion binding // zinc ion binding // zinc ion binding // zinc ion binding	Mm00446878_m1
363	363	363	363	444.962	509.041	477.002	424.54	1.12357	0.585421	0.716589	612.308	702.868	657.588	424.54	1.54894	0.159928	0.311764	388.025	358.629	373.327	424.54	0.879369	0.635867	0.815496	main	TC0100001234.mm.2	NM_152895	Kdm5b	lysine (K)-specific demethylase 5B	NM_152895	RefSeq	Mus musculus lysine (K)-specific demethylase 5B (Kdm5b), mRNA.	FALSE	75605	Mm.28995	Q80Y84	chr1	GO:0006351 // GO:0006355 // GO:0007338 // GO:0009791 // GO:0010628 // GO:0016568 // GO:0033601 // GO:0034720 // GO:0034720 // GO:0034721 // GO:0042752 // GO:0045892 // GO:0048511 // GO:0055114 // GO:0060444 // GO:0060763 // GO:0061038 // GO:2000864 // GO:0034720 // GO:0034720 // GO:0034720 // GO:0034721 // GO:0034721 // GO:1903507	transcription, DNA-templated // regulation of transcription, DNA-templated // single fertilization // post-embryonic development // positive regulation of gene expression // chromatin modification // positive regulation of mammary gland epithelial cell proliferation // histone H3-K4 demethylation // histone H3-K4 demethylation // histone H3-K4 demethylation, trimethyl-H3-K4-specific // regulation…	GO:0005634 // GO:0005654 // GO:0005737 // GO:0005634 // GO:0005634 // GO:0005654 // GO:0005654 // GO:0005737 // GO:0005737	nucleus // nucleoplasm // cytoplasm // nucleus // nucleus // nucleoplasm // nucleoplasm // cytoplasm // cytoplasm	GO:0000907 // GO:0003677 // GO:0003714 // GO:0005515 // GO:0008270 // GO:0016491 // GO:0016706 // GO:0018602 // GO:0019798 // GO:0032453 // GO:0032453 // GO:0034647 // GO:0034648 // GO:0034792 // GO:0043734 // GO:0046872 // GO:0051213 // GO:0052634 // GO:0052635 // GO:0003714 // GO:0003714 // GO:0032453 // GO:0032453 // GO:0034647 // GO:0034647 // GO:0034647 // GO:0034648 // GO:0034648 // GO:0034…	sulfonate dioxygenase activity // DNA binding // transcription corepressor activity // protein binding // zinc ion binding // oxidoreductase activity // oxidoreductase activity, acting on paired donors, with incorporation or reduction of molecular oxygen, 2-oxoglutarate as one donor, and incorporation of one atom each of oxygen into both donors // 2,4-dichlorophenoxyacetate alpha-ketoglutarate di…	Mm00461782_m1
365	365	365	365	685.312	689.588	687.45	737.151	0.932576	0.50982	0.653614	966.586	905.878	936.232	737.151	1.27007	0.113747	0.257169	417.205	835.395	626.3	737.151	0.849622	0.602722	0.796297	main	TC0100001240.mm.2	NM_001278115	Ube2t	ubiquitin-conjugating enzyme E2T (putative)	NM_001278115	RefSeq	Mus musculus ubiquitin-conjugating enzyme E2T (putative) (Ube2t), transcript variant 2, mRNA.	FALSE	67196	Mm.284587	Q9CQ37	chr1	GO:0000209 // GO:0006281 // GO:0006513 // GO:0006974 // GO:0035519 // GO:0044314 // GO:0051865 // GO:0070534 // GO:0070936 // GO:0070979 // GO:0085020 // GO:0000209 // GO:0006281 // GO:0006281 // GO:0006281 // GO:0006513 // GO:0006513 // GO:0006513 // GO:0006974 // GO:0006974 // GO:0006974 // GO:0016567 // GO:0035519 // GO:0035519 // GO:0035519 // GO:0044314 // GO:0044314 // GO:0044314 // GO:0051…	protein polyubiquitination // DNA repair // protein monoubiquitination // cellular response to DNA damage stimulus // protein K29-linked ubiquitination // protein K27-linked ubiquitination // protein autoubiquitination // protein K63-linked ubiquitination // protein K48-linked ubiquitination // protein K11-linked ubiquitination // protein K6-linked ubiquitination // protein polyubiquitination // …	GO:0005634 // GO:0005737 // GO:0005634 // GO:0005634 // GO:0005737	nucleus // cytoplasm // nucleus // nucleus // cytoplasm	GO:0000166 // GO:0003682 // GO:0004842 // GO:0005524 // GO:0016740 // GO:0031625 // GO:0061630 // GO:0061631 // GO:0003682 // GO:0003682 // GO:0003682 // GO:0004842 // GO:0004842 // GO:0004842 // GO:0031625 // GO:0031625 // GO:0061630 // GO:0061631 // GO:0061631	nucleotide binding // chromatin binding // ubiquitin-protein transferase activity // ATP binding // transferase activity // ubiquitin protein ligase binding // ubiquitin protein ligase activity // ubiquitin conjugating enzyme activity // chromatin binding // chromatin binding // chromatin binding // ubiquitin-protein transferase activity // ubiquitin-protein transferase activity // ubiquitin-prot…	Mm00482608_m1
367	367	367	367	5453.9	4950.12	5202.01	5275.69	0.986035	0.991043	0.995189	6214.64	4769.95	5492.3	5275.69	1.04106	0.850973	0.902815	4615.05	4147.95	4381.5	5275.69	0.830508	0.415237	0.663574	main	TC0100001245.mm.2	NM_026823	Arl8a	ADP-ribosylation factor-like 8A	NM_026823	RefSeq	Mus musculus ADP-ribosylation factor-like 8A (Arl8a), mRNA.	FALSE	68724	Mm.174998	Q8VEH3	chr1	GO:0007049 // GO:0007059 // GO:0007067 // GO:0007264 // GO:0051301 // GO:0008150	cell cycle // chromosome segregation // mitotic nuclear division // small GTPase mediated signal transduction // cell division // biological_process	GO:0005622 // GO:0005737 // GO:0005764 // GO:0005765 // GO:0005768 // GO:0016020 // GO:0030496 // GO:0051233 // GO:0070062 // GO:0005737 // GO:0005737 // GO:0005765 // GO:0005765 // GO:0016020 // GO:0016020 // GO:0030496 // GO:0030496 // GO:0031902 // GO:0051233 // GO:0051233 // GO:0070062 // GO:0070062	intracellular // cytoplasm // lysosome // lysosomal membrane // endosome // membrane // midbody // spindle midzone // extracellular exosome // cytoplasm // cytoplasm // lysosomal membrane // lysosomal membrane // membrane // membrane // midbody // midbody // late endosome membrane // spindle midzone // spindle midzone // extracellular exosome // extracellular exosome	GO:0000166 // GO:0005525 // GO:0005525 // GO:0005525	nucleotide binding // GTP binding // GTP binding // GTP binding	Mm01293354_gH
369	369	369	369	3351.46	3234.89	3293.18	3328.64	0.989344	0.932292	0.961925	3034.24	3070.2	3052.22	3328.64	0.916956	0.401432	0.555614	2084.61	2539.65	2312.13	3328.64	0.694617	0.101339	0.3815	main	TC0100001252.mm.2	NM_007791	Csrp1	cysteine and glycine-rich protein 1	NM_007791	RefSeq	Mus musculus cysteine and glycine-rich protein 1 (Csrp1), mRNA.	FALSE	13007	Mm.196484	P97315	chr1	GO:0030036 // GO:0070527 // GO:0070527 // GO:0070527	actin cytoskeleton organization // platelet aggregation // platelet aggregation // platelet aggregation	GO:0005634 // GO:0005925 // GO:0015629 // GO:0070062 // GO:0005925 // GO:0005925 // GO:0070062 // GO:0070062	nucleus // focal adhesion // actin cytoskeleton // extracellular exosome // focal adhesion // focal adhesion // extracellular exosome // extracellular exosome	GO:0005515 // GO:0008270 // GO:0044822 // GO:0046872 // GO:0044822 // GO:0044822	protein binding // zinc ion binding // poly(A) RNA binding // metal ion binding // poly(A) RNA binding // poly(A) RNA binding	Mm05882353_s1
370	370	370	370	148.234	118.194	133.214	198.717	0.670371	0.104772	0.256096	222.162	197.152	209.657	198.717	1.05505	0.647544	0.753614	170.553	136.37	153.462	198.717	0.772261	0.204539	0.488063	main	TC0100001254.mm.2	NM_013750	Phlda3	pleckstrin homology-like domain, family A, member 3	NM_013750	RefSeq	Mus musculus pleckstrin homology-like domain, family A, member 3 (Phlda3), mRNA.	FALSE	27280	Mm.34346	Q9WV95	chr1	GO:0006915 // GO:0042771 // GO:0043065 // GO:0051898 // GO:0042771 // GO:0042771 // GO:0042771 // GO:0043065 // GO:0043065 // GO:0043065 // GO:0051898 // GO:0051898 // GO:0051898	apoptotic process // intrinsic apoptotic signaling pathway in response to DNA damage by p53 class mediator // positive regulation of apoptotic process // negative regulation of protein kinase B signaling // intrinsic apoptotic signaling pathway in response to DNA damage by p53 class mediator // intrinsic apoptotic signaling pathway in response to DNA damage by p53 class mediator // intrinsic apop…	GO:0005737 // GO:0005886 // GO:0016020 // GO:0070062 // GO:0005886 // GO:0005886 // GO:0005886 // GO:0070062 // GO:0070062	cytoplasm // plasma membrane // membrane // extracellular exosome // plasma membrane // plasma membrane // plasma membrane // extracellular exosome // extracellular exosome	GO:0005546 // GO:0005547 // GO:0010314 // GO:0032266 // GO:0043325 // GO:0080025 // GO:0005546 // GO:0005546 // GO:0005546 // GO:0005547 // GO:0005547 // GO:0005547 // GO:0010314 // GO:0010314 // GO:0010314 // GO:0032266 // GO:0032266 // GO:0032266 // GO:0043325 // GO:0043325 // GO:0043325 // GO:0080025 // GO:0080025 // GO:0080025	phosphatidylinositol-4,5-bisphosphate binding // phosphatidylinositol-3,4,5-trisphosphate binding // phosphatidylinositol-5-phosphate binding // phosphatidylinositol-3-phosphate binding // phosphatidylinositol-3,4-bisphosphate binding // phosphatidylinositol-3,5-bisphosphate binding // phosphatidylinositol-4,5-bisphosphate binding // phosphatidylinositol-4,5-bisphosphate binding // phosphatidylin…	Mm00449846_m1
372	372	372	372	470.351	328.75	399.55	3204.1	0.1247	0.00726744	0.105991	622.334	454.594	538.464	3204.1	0.168054	0.00763965	0.103054	1166.67	1082.23	1124.45	3204.1	0.35094	0.00151622	0.224975	main	TC0100001257.mm.2	NM_001130174	Tnnt2	troponin T2, cardiac	NM_001130174	RefSeq	Mus musculus troponin T2, cardiac (Tnnt2), transcript variant 1, mRNA.	FALSE	21956	Mm.247470	P50752	chr1	GO:0006936 // GO:0006936 // GO:0006937 // GO:0007507 // GO:0008016 // GO:0008016 // GO:0030049 // GO:0032780 // GO:0032781 // GO:0032972 // GO:0045214 // GO:0051291 // GO:0051592 // GO:0051764 // GO:0055009 // GO:0055010 // GO:0055010 // GO:0060048 // GO:0006937 // GO:0008016 // GO:0030049 // GO:0030049 // GO:0032780 // GO:0032780 // GO:0032781 // GO:0032781 // GO:0051592 // GO:0051592 // GO:0055…	muscle contraction // muscle contraction // regulation of muscle contraction // heart development // regulation of heart contraction // regulation of heart contraction // muscle filament sliding // negative regulation of ATPase activity // positive regulation of ATPase activity // regulation of muscle filament sliding speed // sarcomere organization // protein heterooligomerization // response to…	GO:0005737 // GO:0005861 // GO:0005861 // GO:0005865 // GO:0030016 // GO:0030016 // GO:0030017 // GO:0005861 // GO:0005861 // GO:0005865 // GO:0005865 // GO:0005865 // GO:0030016	cytoplasm // troponin complex // troponin complex // striated muscle thin filament // myofibril // myofibril // sarcomere // troponin complex // troponin complex // striated muscle thin filament // striated muscle thin filament // striated muscle thin filament // myofibril	GO:0003779 // GO:0005200 // GO:0005523 // GO:0016887 // GO:0030172 // GO:0030674 // GO:0031013 // GO:0003779 // GO:0003779 // GO:0005523 // GO:0005523 // GO:0016887 // GO:0030172 // GO:0030172 // GO:0031013 // GO:0031013 // GO:0003779 // GO:0005523 // GO:0016887 // GO:0030172 // GO:0030674 // GO:0031013	actin binding // structural constituent of cytoskeleton // tropomyosin binding // ATPase activity // troponin C binding // protein binding, bridging // troponin I binding // actin binding // actin binding // tropomyosin binding // tropomyosin binding // ATPase activity // troponin C binding // troponin C binding // troponin I binding // troponin I binding // actin binding // tropomyosin binding /…	Mm00441919_g1
373	373	373	373	258.485	271.717	265.101	291.714	0.90877	0.336109	0.500065	281.841	335.874	308.858	291.714	1.05877	0.66896	0.770337	184.449	210.66	197.554	291.714	0.677219	0.0563966	0.324861	main	TC0100001258.mm.2	NM_001160145	Tmem9	transmembrane protein 9	NM_001160145	RefSeq	Mus musculus transmembrane protein 9 (Tmem9), transcript variant 1, mRNA.	FALSE	66241	Mm.41773	Q9CR23	chr1	GO:0006810 // GO:0008150	transport // biological_process	GO:0005764 // GO:0005768 // GO:0005770 // GO:0016020 // GO:0016021 // GO:0005764 // GO:0005764 // GO:0005764 // GO:0005765 // GO:0005770 // GO:0005770 // GO:0031902	lysosome // endosome // late endosome // membrane // integral component of membrane // lysosome // lysosome // lysosome // lysosomal membrane // late endosome // late endosome // late endosome membrane	GO:0003674	molecular_function	Mm00481367_m1
376	376	376	376	156.347	141.519	148.933	210.121	0.708798	0.0406529	0.166146	343.253	200.204	271.729	210.121	1.2932	0.502557	0.64134	243.75	159.209	201.48	210.121	0.958876	0.800187	0.909404	main	TC0100001262.mm.2	NM_001039472	Kif21b	kinesin family member 21B	NM_001039472	RefSeq	Mus musculus kinesin family member 21B (Kif21b), mRNA.	FALSE	16565	Mm.276135	Q9QXL1	chr1	GO:0007018 // GO:0007018 // GO:0007018 // GO:0008152	microtubule-based movement // microtubule-based movement // microtubule-based movement // metabolic process	GO:0005737 // GO:0005856 // GO:0005871 // GO:0005874 // GO:0042995 // GO:0005871 // GO:0005871 // GO:0030425	cytoplasm // cytoskeleton // kinesin complex // microtubule // cell projection // kinesin complex // kinesin complex // dendrite	GO:0000166 // GO:0003777 // GO:0005524 // GO:0008017 // GO:0016887 // GO:0003777 // GO:0003777 // GO:0016887	nucleotide binding // microtubule motor activity // ATP binding // microtubule binding // ATPase activity // microtubule motor activity // microtubule motor activity // ATPase activity	Mm00498310_g1
377	377	377	377	478.446	448.128	463.287	199.602	2.32106	0.0596873	0.19557	445.798	500.629	473.214	199.602	2.37079	0.0596803	0.18951	309.312	344.55	326.931	199.602	1.63792	0.149507	0.43334	main	TC0100001268.mm.2	NM_026500	Ddx59	DEAD (Asp-Glu-Ala-Asp) box polypeptide 59	NM_026500	RefSeq	Mus musculus DEAD (Asp-Glu-Ala-Asp) box polypeptide 59 (Ddx59), mRNA.	FALSE	67997	Mm.385462	Q9DBN9	chr1	GO:0010501 // GO:0010501	RNA secondary structure unwinding // RNA secondary structure unwinding	GO:0005622 // GO:0005634 // GO:0005737 // GO:0005622 // GO:0005622	intracellular // nucleus // cytoplasm // intracellular // intracellular	GO:0000166 // GO:0003676 // GO:0003723 // GO:0004004 // GO:0004386 // GO:0005524 // GO:0016787 // GO:0046872 // GO:0004004	nucleotide binding // nucleic acid binding // RNA binding // ATP-dependent RNA helicase activity // helicase activity // ATP binding // hydrolase activity // metal ion binding // ATP-dependent RNA helicase activity	Mm01296031_m1
378	378	378	378	404.527	270.449	337.488	590.382	0.571644	0.109729	0.262063	352.632	395.004	373.818	590.382	0.63318	0.0291826	0.149059	356.036	338.279	347.158	590.382	0.588022	0.0133017	0.259598	main	TC0100001271.mm.2	NM_001287179	Kif14	kinesin family member 14	NM_001287179	RefSeq	Mus musculus kinesin family member 14 (Kif14), mRNA.	FALSE	381293	Mm.458468	L0N7N1	chr1	GO:0001558 // GO:0007018 // GO:0007019 // GO:0007080 // GO:0008284 // GO:0010389 // GO:0021685 // GO:0021693 // GO:0021695 // GO:0021766 // GO:0021772 // GO:0021846 // GO:0021987 // GO:0030155 // GO:0030334 // GO:0030705 // GO:0031146 // GO:0031641 // GO:0032147 // GO:0032467 // GO:0032487 // GO:0033624 // GO:0034446 // GO:0043066 // GO:0043161 // GO:0043523 // GO:0043524 // GO:0045184 // GO:0051…	regulation of cell growth // microtubule-based movement // microtubule depolymerization // mitotic metaphase plate congression // positive regulation of cell proliferation // regulation of G2/M transition of mitotic cell cycle // cerebellar granular layer structural organization // cerebellar Purkinje cell layer structural organization // cerebellar cortex development // hippocampus development /…	GO:0005634 // GO:0005737 // GO:0005856 // GO:0005871 // GO:0005874 // GO:0005886 // GO:0016020 // GO:0030496 // GO:0051233 // GO:0005819 // GO:0005871 // GO:0005871 // GO:0005874 // GO:0005874 // GO:0005886 // GO:0005886 // GO:0005886 // GO:0016020 // GO:0016020 // GO:0016020 // GO:0030496 // GO:0030496 // GO:0030496 // GO:0051233 // GO:0051233 // GO:0051233	nucleus // cytoplasm // cytoskeleton // kinesin complex // microtubule // plasma membrane // membrane // midbody // spindle midzone // spindle // kinesin complex // kinesin complex // microtubule // microtubule // plasma membrane // plasma membrane // plasma membrane // membrane // membrane // membrane // midbody // midbody // midbody // spindle midzone // spindle midzone // spindle midzone	GO:0000166 // GO:0003777 // GO:0005524 // GO:0008017 // GO:0008574 // GO:0015631 // GO:0016887 // GO:0019901 // GO:0030165 // GO:0005524 // GO:0008017 // GO:0019901 // GO:0019901 // GO:0030165 // GO:0030165	nucleotide binding // microtubule motor activity // ATP binding // microtubule binding // ATP-dependent microtubule motor activity, plus-end-directed // tubulin binding // ATPase activity // protein kinase binding // PDZ domain binding // ATP binding // microtubule binding // protein kinase binding // protein kinase binding // PDZ domain binding // PDZ domain binding	Mm01291388_g1
379	379	379	379	931.697	1254.12	1092.91	1223.99	0.892903	0.622678	0.745337	1238.37	1299.1	1268.73	1223.99	1.03655	0.774524	0.849967	639.885	1120.44	880.161	1223.99	0.719089	0.366517	0.624568	main	TC0100001274.mm.2	NM_001160251	Zfp281	zinc finger protein 281	NM_001160251	RefSeq	Mus musculus zinc finger protein 281 (Zfp281), transcript variant 1, mRNA.	FALSE	226442	Mm.62521	Q99LI5	chr1	GO:0000122 // GO:0006351 // GO:0006355 // GO:0010172 // GO:0010629 // GO:0030154 // GO:0045892 // GO:0045893 // GO:0048863 // GO:0000122 // GO:0000122 // GO:0010629 // GO:0010629 // GO:0010629 // GO:0045892 // GO:0045892 // GO:0045892 // GO:0045893 // GO:0045893 // GO:0045893	negative regulation of transcription from RNA polymerase II promoter // transcription, DNA-templated // regulation of transcription, DNA-templated // embryonic body morphogenesis // negative regulation of gene expression // cell differentiation // negative regulation of transcription, DNA-templated // positive regulation of transcription, DNA-templated // stem cell differentiation // negative reg…	GO:0005634 // GO:0005654 // GO:0005634 // GO:0005634 // GO:0005634 // GO:0005654 // GO:0005654	nucleus // nucleoplasm // nucleus // nucleus // nucleus // nucleoplasm // nucleoplasm	GO:0000978 // GO:0001047 // GO:0001078 // GO:0003676 // GO:0003677 // GO:0003700 // GO:0003700 // GO:0003714 // GO:0005515 // GO:0043565 // GO:0044212 // GO:0046872 // GO:0000978 // GO:0000978 // GO:0001078 // GO:0001078 // GO:0003700 // GO:0003700 // GO:0003700 // GO:0043565 // GO:0043565 // GO:0043565 // GO:0044212 // GO:0044212 // GO:0044212	RNA polymerase II core promoter proximal region sequence-specific DNA binding // core promoter binding // transcriptional repressor activity, RNA polymerase II core promoter proximal region sequence-specific binding // nucleic acid binding // DNA binding // transcription factor activity, sequence-specific DNA binding // transcription factor activity, sequence-specific DNA binding // transcription…	Mm01296016_s1
381	381	381	381	336.186	237.882	287.034	302.717	0.948192	0.867189	0.920638	382.998	411.91	397.454	302.717	1.31295	0.279727	0.4386	175.407	345.88	260.643	302.717	0.861013	0.679139	0.843082	main	TC0100001294.mm.2	NM_001166501	Dennd1b	DENN/MADD domain containing 1B	NM_001166501	RefSeq	Mus musculus DENN/MADD domain containing 1B (Dennd1b), transcript variant 1, mRNA.	FALSE	329260	Mm.337604 // Mm.475093	Q3U1T9	chr1	GO:0006810 // GO:0015031 // GO:0043547 // GO:0043547	transport // protein transport // positive regulation of GTPase activity // positive regulation of GTPase activity	GO:0005737 // GO:0031410 // GO:0005575 // GO:0005829 // GO:0030136	cytoplasm // cytoplasmic vesicle // cellular_component // cytosol // clathrin-coated vesicle	GO:0005085 // GO:0017112 // GO:0017112 // GO:0017112 // GO:0017112	guanyl-nucleotide exchange factor activity // Rab guanyl-nucleotide exchange factor activity // Rab guanyl-nucleotide exchange factor activity // Rab guanyl-nucleotide exchange factor activity // Rab guanyl-nucleotide exchange factor activity	Mm01285088_m1
382	382	382	382	4461.57	3478.02	3969.8	2096.18	1.89382	0.0858387	0.230877	4619.96	4069.31	4344.64	2096.18	2.07264	0.0495143	0.175275	2916.16	4210.06	3563.11	2096.18	1.69981	0.162382	0.449029	main	TC0100001302.mm.2	NM_172643	Zbtb41	zinc finger and BTB domain containing 41 homolog	NM_172643	RefSeq	Mus musculus zinc finger and BTB domain containing 41 homolog (Zbtb41), mRNA.	FALSE	226470	Mm.119711	Q811F1	chr1	GO:0006351 // GO:0006355 // GO:0008150	transcription, DNA-templated // regulation of transcription, DNA-templated // biological_process	GO:0005634	nucleus	GO:0003676 // GO:0003677 // GO:0046872	nucleic acid binding // DNA binding // metal ion binding	Mm00554076_m1
383	383	383	383	795.491	633.734	714.612	1209.58	0.590792	0.042761	0.168756	733.542	672.894	703.218	1209.58	0.581372	0.00638316	0.101462	485.941	778.849	632.395	1209.58	0.52282	0.10328	0.383987	main	TC0100001303.mm.2	NM_009791	Aspm	asp (abnormal spindle)-like, microcephaly associated (Drosophila)	NM_009791	RefSeq	Mus musculus asp (abnormal spindle)-like, microcephaly associated (Drosophila) (Aspm), mRNA.	FALSE	12316	Mm.168523	Q8CJ27	chr1	GO:0001764 // GO:0001764 // GO:0002052 // GO:0002052 // GO:0007049 // GO:0007051 // GO:0007067 // GO:0007283 // GO:0007420 // GO:0008584 // GO:0021873 // GO:0021987 // GO:0045665 // GO:0045769 // GO:0048477 // GO:0048589 // GO:0051301 // GO:0051445 // GO:0051653 // GO:0051661 // GO:0090263 // GO:0090306 // GO:0097150 // GO:0007051 // GO:0007051 // GO:0051653 // GO:0051653	neuron migration // neuron migration // positive regulation of neuroblast proliferation // positive regulation of neuroblast proliferation // cell cycle // spindle organization // mitotic nuclear division // spermatogenesis // brain development // male gonad development // forebrain neuroblast division // cerebral cortex development // negative regulation of neuron differentiation // negative reg…	GO:0000922 // GO:0005634 // GO:0005737 // GO:0005856 // GO:0005874 // GO:0030496 // GO:0036449 // GO:0072687 // GO:0097431 // GO:0097431 // GO:0005634 // GO:0005634 // GO:0005737 // GO:0005819 // GO:0036449 // GO:0036449 // GO:0097431 // GO:0097431	spindle pole // nucleus // cytoplasm // cytoskeleton // microtubule // midbody // microtubule minus-end // meiotic spindle // mitotic spindle pole // mitotic spindle pole // nucleus // nucleus // cytoplasm // spindle // microtubule minus-end // microtubule minus-end // mitotic spindle pole // mitotic spindle pole	GO:0005516 // GO:0005516	calmodulin binding // calmodulin binding	Mm01291380_g1
387	387	387	387	6159.71	6791.13	6475.42	5241.98	1.2353	0.304076	0.468897	7024.16	7334.68	7179.42	5241.98	1.3696	0.171638	0.324487	2959.23	5452.56	4205.9	5241.98	0.802348	0.535035	0.747762	main	TC0100001316.mm.2	NM_001038592	Glrx2	glutaredoxin 2 (thioltransferase)	NM_001038592	RefSeq	Mus musculus glutaredoxin 2 (thioltransferase) (Glrx2), transcript variant 1, mRNA.	FALSE	69367	Mm.272727	Q923X4	chr1	GO:0006810 // GO:0010033 // GO:0042542 // GO:0045454 // GO:0055114 // GO:0007568 // GO:0010033 // GO:0010033 // GO:0010033 // GO:0042542 // GO:0042542 // GO:0042542 // GO:0071451 // GO:0008152 // GO:0055114	transport // response to organic substance // response to hydrogen peroxide // cell redox homeostasis // oxidation-reduction process // aging // response to organic substance // response to organic substance // response to organic substance // response to hydrogen peroxide // response to hydrogen peroxide // response to hydrogen peroxide // cellular response to superoxide // metabolic process // …	GO:0005634 // GO:0005654 // GO:0005739 // GO:0005739 // GO:0005759 // GO:0030425 // GO:0043025 // GO:0043231 // GO:0005634 // GO:0005634 // GO:0005634 // GO:0005654 // GO:0005654 // GO:0005739 // GO:0005739 // GO:0005739 // GO:0005759 // GO:0030425 // GO:0043025 // GO:0043231 // GO:0043231	nucleus // nucleoplasm // mitochondrion // mitochondrion // mitochondrial matrix // dendrite // neuronal cell body // intracellular membrane-bounded organelle // nucleus // nucleus // nucleus // nucleoplasm // nucleoplasm // mitochondrion // mitochondrion // mitochondrion // mitochondrial matrix // dendrite // neuronal cell body // intracellular membrane-bounded organelle // intracellular membran…	GO:0009055 // GO:0015035 // GO:0046872 // GO:0051536 // GO:0051537 // GO:0015035 // GO:0016740	electron carrier activity // protein disulfide oxidoreductase activity // metal ion binding // iron-sulfur cluster binding // 2 iron, 2 sulfur cluster binding // protein disulfide oxidoreductase activity // transferase activity	Mm00469836_m1
388	388	388	388	10412.2	11236.4	10824.3	10391.7	1.04162	0.68287	0.790687	11390.5	11498.2	11444.4	10391.7	1.10129	0.35616	0.510895	6433.94	8940.56	7687.25	10391.7	0.739746	0.233778	0.516772	main	TC0100001317.mm.2	NM_001159866	Uchl5	ubiquitin carboxyl-terminal esterase L5	NM_001159866	RefSeq	Mus musculus ubiquitin carboxyl-terminal esterase L5 (Uchl5), transcript variant 2, mRNA.	FALSE	56207	Mm.261004	Q9WUP7	chr1	GO:0006281 // GO:0006310 // GO:0006351 // GO:0006355 // GO:0006508 // GO:0006511 // GO:0006974 // GO:0010951 // GO:0016579 // GO:0021670 // GO:0030901 // GO:0048853 // GO:0061136 // GO:0010951 // GO:0010951 // GO:0016579 // GO:0016579 // GO:0016579 // GO:0061136 // GO:0061136	DNA repair // DNA recombination // transcription, DNA-templated // regulation of transcription, DNA-templated // proteolysis // ubiquitin-dependent protein catabolic process // cellular response to DNA damage stimulus // negative regulation of endopeptidase activity // protein deubiquitination // lateral ventricle development // midbrain development // forebrain morphogenesis // regulation of pro…	GO:0000502 // GO:0005622 // GO:0005634 // GO:0005737 // GO:0005829 // GO:0031011 // GO:0031597 // GO:0005634 // GO:0005634 // GO:0005634 // GO:0005737 // GO:0005737 // GO:0005829 // GO:0005829 // GO:0005829 // GO:0005829 // GO:0031011 // GO:0031011 // GO:0031011	proteasome complex // intracellular // nucleus // cytoplasm // cytosol // Ino80 complex // cytosolic proteasome complex // nucleus // nucleus // nucleus // cytoplasm // cytoplasm // cytosol // cytosol // cytosol // cytosol // Ino80 complex // Ino80 complex // Ino80 complex	GO:0004843 // GO:0004866 // GO:0008233 // GO:0008234 // GO:0008242 // GO:0016787 // GO:0044822 // GO:0070628 // GO:0004843 // GO:0004843 // GO:0004843 // GO:0004843 // GO:0004866 // GO:0004866 // GO:0044822 // GO:0044822 // GO:0070628 // GO:0070628	ubiquitin-specific protease activity // endopeptidase inhibitor activity // peptidase activity // cysteine-type peptidase activity // omega peptidase activity // hydrolase activity // poly(A) RNA binding // proteasome binding // ubiquitin-specific protease activity // ubiquitin-specific protease activity // ubiquitin-specific protease activity // ubiquitin-specific protease activity // endopeptid…	Mm00497949_m1
392	392	392	392	12748.8	13340.1	13044.5	9387.47	1.38956	0.0649204	0.202652	14670.1	13720.1	14195.1	9387.47	1.51214	0.0458628	0.171922	7757.07	13711.5	10734.3	9387.47	1.14347	0.773733	0.894907	main	TC0100001341.mm.2	NM_133780	Tpr	translocated promoter region, nuclear basket protein	NM_133780	RefSeq	Mus musculus translocated promoter region, nuclear basket protein (Tpr), mRNA.	FALSE	108989	Mm.174256	F6ZDS4	chr1	GO:0000122 // GO:0000189 // GO:0006404 // GO:0006405 // GO:0006606 // GO:0006810 // GO:0006913 // GO:0007049 // GO:0007067 // GO:0007094 // GO:0010965 // GO:0015031 // GO:0031453 // GO:0031990 // GO:0034605 // GO:0035457 // GO:0042307 // GO:0045947 // GO:0046827 // GO:0046832 // GO:0051028 // GO:0051301 // GO:0070849 // GO:0090267 // GO:0090316 // GO:1901673 // GO:0000122 // GO:0000122 // GO:0000…	negative regulation of transcription from RNA polymerase II promoter // MAPK import into nucleus // RNA import into nucleus // RNA export from nucleus // protein import into nucleus // transport // nucleocytoplasmic transport // cell cycle // mitotic nuclear division // mitotic spindle assembly checkpoint // regulation of mitotic sister chromatid separation // protein transport // positive regula…	GO:0000775 // GO:0000776 // GO:0005634 // GO:0005635 // GO:0005635 // GO:0005643 // GO:0005643 // GO:0005694 // GO:0005737 // GO:0005856 // GO:0005868 // GO:0016020 // GO:0019898 // GO:0031965 // GO:0034399 // GO:0034399 // GO:0042405 // GO:0042405 // GO:0044615 // GO:0072686 // GO:0000776 // GO:0005634 // GO:0005634 // GO:0005635 // GO:0005635 // GO:0005643 // GO:0005643 // GO:0005643 // GO:0005…	chromosome, centromeric region // kinetochore // nucleus // nuclear envelope // nuclear envelope // nuclear pore // nuclear pore // chromosome // cytoplasm // cytoskeleton // cytoplasmic dynein complex // membrane // extrinsic component of membrane // nuclear membrane // nuclear periphery // nuclear periphery // nuclear inclusion body // nuclear inclusion body // nuclear pore nuclear basket // mi…	GO:0003682 // GO:0003729 // GO:0005487 // GO:0005515 // GO:0015631 // GO:0031072 // GO:0042803 // GO:0044822 // GO:0051019 // GO:0070840 // GO:0003682 // GO:0003682 // GO:0003682 // GO:0003729 // GO:0003729 // GO:0003729 // GO:0005215 // GO:0005487 // GO:0005487 // GO:0015631 // GO:0015631 // GO:0031072 // GO:0031072 // GO:0031072 // GO:0042803 // GO:0042803 // GO:0042803 // GO:0043495 // GO:0044…	chromatin binding // mRNA binding // nucleocytoplasmic transporter activity // protein binding // tubulin binding // heat shock protein binding // protein homodimerization activity // poly(A) RNA binding // mitogen-activated protein kinase binding // dynein complex binding // chromatin binding // chromatin binding // chromatin binding // mRNA binding // mRNA binding // mRNA binding // transporter…	Mm00460176_m1
394	394	394	394	22654.4	22528.8	22591.6	12293.4	1.83771	0.0142535	0.12218	25170	22255	23712.5	12293.4	1.92888	0.0206544	0.133748	13098.5	22386.2	17742.3	12293.4	1.44324	0.352314	0.612583	main	TC0100001351.mm.2	NM_001039511	Ivns1abp	influenza virus NS1A binding protein	NM_001039511	RefSeq	Mus musculus influenza virus NS1A binding protein (Ivns1abp), transcript variant 1, mRNA.	FALSE	117198	Mm.33764	Q920Q8	chr1	GO:2001243	negative regulation of intrinsic apoptotic signaling pathway	GO:0005634 // GO:0005737 // GO:0005856 // GO:0015629 // GO:0005634 // GO:0005737 // GO:0005737	nucleus // cytoplasm // cytoskeleton // actin cytoskeleton // nucleus // cytoplasm // cytoplasm	GO:0005515	protein binding	Mm00503775_g1
395	395	395	395	2052.09	1346.35	1699.22	2047.74	0.829801	0.432254	0.588546	2021.9	1948.11	1985	2047.74	0.96936	0.503337	0.641926	1299.54	1613.54	1456.54	2047.74	0.71129	0.0924023	0.370044	main	TC0100001353.mm.2	NM_026876	Trmt1l	tRNA methyltransferase 1 like	NM_026876	RefSeq	Mus musculus tRNA methyltransferase 1 like (Trmt1l), mRNA.	FALSE	98685	Mm.289373	A2RSY6	chr1	GO:0007610 // GO:0008033 // GO:0008344 // GO:0030534 // GO:0032259 // GO:0002940	behavior // tRNA processing // adult locomotory behavior // adult behavior // methylation // tRNA N2-guanine methylation	GO:0005634 // GO:0005739	nucleus // mitochondrion	GO:0000049 // GO:0000179 // GO:0003723 // GO:0003880 // GO:0004809 // GO:0008168 // GO:0008169 // GO:0008170 // GO:0008171 // GO:0008172 // GO:0008173 // GO:0008174 // GO:0008175 // GO:0008276 // GO:0008425 // GO:0008649 // GO:0008650 // GO:0008988 // GO:0009008 // GO:0009019 // GO:0009383 // GO:0016205 // GO:0016273 // GO:0016274 // GO:0016278 // GO:0016279 // GO:0016300 // GO:0016423 // GO:0016…	tRNA binding // rRNA (adenine-N6,N6-)-dimethyltransferase activity // RNA binding // protein C-terminal carboxyl O-methyltransferase activity // tRNA (guanine-N2-)-methyltransferase activity // methyltransferase activity // C-methyltransferase activity // N-methyltransferase activity // O-methyltransferase activity // S-methyltransferase activity // RNA methyltransferase activity // mRNA methyltr…	Mm01284753_m1
396	396	396	396	71.1615	113.354	92.2579	116.48	0.79205	0.546539	0.684666	83.6094	114.659	99.134	116.48	0.851082	0.646735	0.753228	89.6689	97.994	93.8314	116.48	0.805559	0.495844	0.721228	main	TC0100001356.mm.2	NM_022018	Fam129a	family with sequence similarity 129, member A	NM_022018	RefSeq	Mus musculus family with sequence similarity 129, member A (Fam129a), mRNA.	FALSE	63913	Mm.482559	Q3UW53	chr1	GO:0001933 // GO:0001934 // GO:0006417 // GO:0034976 // GO:0045727	negative regulation of protein phosphorylation // positive regulation of protein phosphorylation // regulation of translation // response to endoplasmic reticulum stress // positive regulation of translation	GO:0005737 // GO:0005886 // GO:0016020 // GO:0070062 // GO:0005737 // GO:0005737 // GO:0005737 // GO:0005886 // GO:0005886 // GO:0016020 // GO:0016020 // GO:0070062 // GO:0070062	cytoplasm // plasma membrane // membrane // extracellular exosome // cytoplasm // cytoplasm // cytoplasm // plasma membrane // plasma membrane // membrane // membrane // extracellular exosome // extracellular exosome	GO:0003674	molecular_function	Mm00452063_m1
397	397	397	397	2311.59	2027.93	2169.76	2382.51	0.910705	0.772099	0.857041	2338.53	2733.92	2536.23	2382.51	1.06452	0.751985	0.83335	1748.91	1900.81	1824.86	2382.51	0.765941	0.373816	0.630698	main	TC0100001358.mm.2	NM_001039644	Edem3	ER degradation enhancer, mannosidase alpha-like 3	NM_001039644	RefSeq	Mus musculus ER degradation enhancer, mannosidase alpha-like 3 (Edem3), transcript variant 1, mRNA.	FALSE	66967	Mm.337691	Q2HXL6	chr1	GO:0006491 // GO:0006516 // GO:0006986 // GO:0030433 // GO:0030968 // GO:0043161 // GO:0097466 // GO:1904382 // GO:1904382 // GO:0006491 // GO:0030433 // GO:0030968 // GO:0097466 // GO:1904382 // GO:1904382 // GO:0008152	N-glycan processing // glycoprotein catabolic process // response to unfolded protein // ER-associated ubiquitin-dependent protein catabolic process // endoplasmic reticulum unfolded protein response // proteasome-mediated ubiquitin-dependent protein catabolic process // glycoprotein ERAD pathway // mannose trimming involved in glycoprotein ERAD pathway // mannose trimming involved in glycoprotei…	GO:0005783 // GO:0005788 // GO:0016020 // GO:0005788	endoplasmic reticulum // endoplasmic reticulum lumen // membrane // endoplasmic reticulum lumen	GO:0004569 // GO:0004571 // GO:0005509 // GO:0008933 // GO:0015923 // GO:0015924 // GO:0015925 // GO:0015926 // GO:0015927 // GO:0015928 // GO:0015929 // GO:0016160 // GO:0016787 // GO:0044653 // GO:0044654 // GO:0052736 // GO:0052769 // GO:0052859 // GO:0004571 // GO:0004571 // GO:0016798	glycoprotein endo-alpha-1,2-mannosidase activity // mannosyl-oligosaccharide 1,2-alpha-mannosidase activity // calcium ion binding // lytic transglycosylase activity // mannosidase activity // mannosyl-oligosaccharide mannosidase activity // galactosidase activity // glucosidase activity // trehalase activity // fucosidase activity // hexosaminidase activity // amylase activity // hydrolase activ…	Mm01295456_g1
400	400	400	400	3786.84	3473.34	3630.09	5598.64	0.648389	0.0263973	0.142752	3716.4	3425.25	3570.82	5598.64	0.637802	0.0236408	0.138375	3017.48	4176.56	3597.02	5598.64	0.642482	0.118932	0.401141	main	TC0100001369.mm.2	NM_026369	Arpc5	actin related protein 2/3 complex, subunit 5	NM_026369	RefSeq	Mus musculus actin related protein 2/3 complex, subunit 5 (Arpc5), mRNA.	FALSE	67771	Mm.288974	Q9CPW4	chr1	GO:0016477 // GO:0030833 // GO:0034314 // GO:0016477 // GO:0034314 // GO:0034314	cell migration // regulation of actin filament polymerization // Arp2/3 complex-mediated actin nucleation // cell migration // Arp2/3 complex-mediated actin nucleation // Arp2/3 complex-mediated actin nucleation	GO:0005737 // GO:0005856 // GO:0005885 // GO:0005885 // GO:0005925 // GO:0015629 // GO:0030027 // GO:0042995 // GO:0070062 // GO:0005885 // GO:0005885 // GO:0005925 // GO:0070062	cytoplasm // cytoskeleton // Arp2/3 protein complex // Arp2/3 protein complex // focal adhesion // actin cytoskeleton // lamellipodium // cell projection // extracellular exosome // Arp2/3 protein complex // Arp2/3 protein complex // focal adhesion // extracellular exosome	GO:0003779 // GO:0005200 // GO:0051015 // GO:0005200 // GO:0051015	actin binding // structural constituent of cytoskeleton // actin filament binding // structural constituent of cytoskeleton // actin filament binding	Mm00848130_s1
404	404	404	404	51.0492	70.5083	60.7787	64.5421	0.941691	0.932477	0.961925	40.9239	50.9774	45.9507	64.5421	0.711949	0.429161	0.578979	42.0961	100.489	71.2928	64.5421	1.10459	0.933817	0.970836	main	TC0100001379.mm.2	NM_026380	Rgs8	regulator of G-protein signaling 8	NM_026380	RefSeq	Mus musculus regulator of G-protein signaling 8 (Rgs8), mRNA.	FALSE	67792	Mm.379143	Q8BXT1	chr1	GO:0007186 // GO:0009968 // GO:0043547	G-protein coupled receptor signaling pathway // negative regulation of signal transduction // positive regulation of GTPase activity	GO:0005737 // GO:0005886 // GO:0005737 // GO:0005886	cytoplasm // plasma membrane // cytoplasm // plasma membrane	GO:0005096 // GO:0005096	GTPase activator activity // GTPase activator activity	Mm01290239_m1
406	406	406	406	131.769	191.105	161.437	356.558	0.452766	0.0543115	0.18669	190.082	127.193	158.638	356.558	0.444914	0.0590012	0.188383	135.202	181.14	158.171	356.558	0.443605	0.0355922	0.298149	main	TC0100001382.mm.2	NM_011882	Rnasel	ribonuclease L (2, 5-oligoisoadenylate synthetase-dependent)	NM_011882	RefSeq	Mus musculus ribonuclease L (2, 5-oligoisoadenylate synthetase-dependent) (Rnasel), mRNA.	FALSE	24014	Mm.259254	Q05921	chr1	GO:0006364 // GO:0006397 // GO:0006468 // GO:0043488 // GO:0045071 // GO:0045444 // GO:0045444 // GO:0045944 // GO:0051607 // GO:0090501 // GO:2001275 // GO:0006364 // GO:0045071 // GO:0045071 // GO:0045944 // GO:0045944 // GO:0051607 // GO:0051607 // GO:0090305 // GO:0090501	rRNA processing // mRNA processing // protein phosphorylation // regulation of mRNA stability // negative regulation of viral genome replication // fat cell differentiation // fat cell differentiation // positive regulation of transcription from RNA polymerase II promoter // defense response to virus // RNA phosphodiester bond hydrolysis // positive regulation of glucose import in response to ins…	GO:0005737 // GO:0005739 // GO:0016363 // GO:0016363	cytoplasm // mitochondrion // nuclear matrix // nuclear matrix	GO:0000166 // GO:0003723 // GO:0004518 // GO:0004519 // GO:0004540 // GO:0004672 // GO:0005524 // GO:0016443 // GO:0016787 // GO:0019843 // GO:0043021 // GO:0046872 // GO:0003723 // GO:0003723 // GO:0004540 // GO:0019843	nucleotide binding // RNA binding // nuclease activity // endonuclease activity // ribonuclease activity // protein kinase activity // ATP binding // bidentate ribonuclease III activity // hydrolase activity // rRNA binding // ribonucleoprotein complex binding // metal ion binding // RNA binding // RNA binding // ribonuclease activity // rRNA binding	Mm01306029_m1
409	409	409	409	2835.04	3183.72	3009.38	2835.64	1.06127	0.488979	0.636133	2817.98	3063.47	2940.72	2835.64	1.03706	0.588599	0.708385	1993.6	2501.79	2247.69	2835.64	0.792659	0.185459	0.469861	main	TC0100001387.mm.2	NM_008131	Glul	glutamate-ammonia ligase (glutamine synthetase)	NM_008131	RefSeq	Mus musculus glutamate-ammonia ligase (glutamine synthetase) (Glul), mRNA.	FALSE	14645	Mm.210745	P15105	chr1	GO:0006536 // GO:0006542 // GO:0006807 // GO:0008283 // GO:0009267 // GO:0009749 // GO:0019676 // GO:0032024 // GO:0050679 // GO:0051260 // GO:0051968 // GO:0006536 // GO:0006542 // GO:0008283 // GO:0008283 // GO:0032024 // GO:0050679 // GO:0051260 // GO:0051968	glutamate metabolic process // glutamine biosynthetic process // nitrogen compound metabolic process // cell proliferation // cellular response to starvation // response to glucose // ammonia assimilation cycle // positive regulation of insulin secretion // positive regulation of epithelial cell proliferation // protein homooligomerization // positive regulation of synaptic transmission, glutamat…	GO:0005634 // GO:0005737 // GO:0005737 // GO:0005739 // GO:0005791 // GO:0042995 // GO:0043005 // GO:0043204 // GO:0043209 // GO:0043209 // GO:0043231 // GO:0043234 // GO:0043679 // GO:0044297 // GO:0070062 // GO:0097386 // GO:0005634 // GO:0005634 // GO:0005737 // GO:0005737 // GO:0005739 // GO:0005791 // GO:0042995 // GO:0043005 // GO:0043204 // GO:0043209 // GO:0043231 // GO:0043234 // GO:0043…	nucleus // cytoplasm // cytoplasm // mitochondrion // rough endoplasmic reticulum // cell projection // neuron projection // perikaryon // myelin sheath // myelin sheath // intracellular membrane-bounded organelle // protein complex // axon terminus // cell body // extracellular exosome // glial cell projection // nucleus // nucleus // cytoplasm // cytoplasm // mitochondrion // rough endoplasmic …	GO:0000166 // GO:0000287 // GO:0003824 // GO:0004351 // GO:0004356 // GO:0005515 // GO:0005524 // GO:0016595 // GO:0016829 // GO:0016874 // GO:0030145 // GO:0042802 // GO:0045503 // GO:0000287 // GO:0004356 // GO:0004356 // GO:0005524 // GO:0016595 // GO:0030145 // GO:0042802 // GO:0042802 // GO:0045503	nucleotide binding // magnesium ion binding // catalytic activity // glutamate decarboxylase activity // glutamate-ammonia ligase activity // protein binding // ATP binding // glutamate binding // lyase activity // ligase activity // manganese ion binding // identical protein binding // dynein light chain binding // magnesium ion binding // glutamate-ammonia ligase activity // glutamate-ammonia l…	Mm00725708_g1
411	411	411	411	432.216	339.927	386.071	391.135	0.987053	0.882017	0.931009	849.871	490.105	669.988	391.135	1.71293	0.210504	0.364805	331.93	303.072	317.501	391.135	0.811742	0.0447598	0.310868	main	TC0100001397.mm.2	NM_021433	Stx6	syntaxin 6	NM_021433	RefSeq	Mus musculus syntaxin 6 (Stx6), mRNA.	FALSE	58244	Mm.66264	Q9JKK1	chr1	GO:0006810 // GO:0006886 // GO:0006906 // GO:0007032 // GO:0015031 // GO:0016192 // GO:0032880 // GO:0042147 // GO:0048193 // GO:0090161 // GO:1903827 // GO:0006886 // GO:0006906 // GO:0006906 // GO:0016192 // GO:0032880 // GO:0032880 // GO:0042147 // GO:0042147 // GO:0048278 // GO:0090161 // GO:0090161	transport // intracellular protein transport // vesicle fusion // endosome organization // protein transport // vesicle-mediated transport // regulation of protein localization // retrograde transport, endosome to Golgi // Golgi vesicle transport // Golgi ribbon formation // regulation of cellular protein localization // intracellular protein transport // vesicle fusion // vesicle fusion // vesic…	GO:0005769 // GO:0005794 // GO:0005794 // GO:0005802 // GO:0005802 // GO:0016020 // GO:0016021 // GO:0031201 // GO:0032588 // GO:0032588 // GO:0043195 // GO:0045335 // GO:0048471 // GO:0055037 // GO:0000139 // GO:0005769 // GO:0005769 // GO:0005794 // GO:0005794 // GO:0005802 // GO:0005802 // GO:0016020 // GO:0016021 // GO:0016021 // GO:0031201 // GO:0031201 // GO:0032588 // GO:0043195 // GO:0048…	early endosome // Golgi apparatus // Golgi apparatus // trans-Golgi network // trans-Golgi network // membrane // integral component of membrane // SNARE complex // trans-Golgi network membrane // trans-Golgi network membrane // terminal bouton // phagocytic vesicle // perinuclear region of cytoplasm // recycling endosome // Golgi membrane // early endosome // early endosome // Golgi apparatus //…	GO:0005484 // GO:0005515 // GO:0019905 // GO:0000149 // GO:0005484 // GO:0005484 // GO:0019905 // GO:0019905	SNAP receptor activity // protein binding // syntaxin binding // SNARE binding // SNAP receptor activity // SNAP receptor activity // syntaxin binding // syntaxin binding	Mm00451760_m1
412	412	412	412	7748.31	7301.86	7525.08	5833.85	1.2899	0.0510354	0.182398	7736.09	8863.52	8299.8	5833.85	1.4227	0.0546382	0.181957	5564.9	6205.74	5885.32	5833.85	1.00882	0.919115	0.963894	main	TC0100001402.mm.2	NM_001145781	Acbd6	acyl-Coenzyme A binding domain containing 6	NM_001145781	RefSeq	Mus musculus acyl-Coenzyme A binding domain containing 6 (Acbd6), transcript variant 2, mRNA.	FALSE	72482	Mm.288249	Q9D061	chr1	GO:0008150	biological_process	GO:0005737	cytoplasm	GO:0000062 // GO:0008289 // GO:0003674	fatty-acyl-CoA binding // lipid binding // molecular_function	Mm00511524_m1
413	413	413	413	13056.4	11172.9	12114.6	11193.9	1.08225	0.653624	0.76828	11740.3	13226.5	12483.4	11193.9	1.1152	0.533905	0.667634	8231.17	10834.5	9532.82	11193.9	0.851606	0.511091	0.73208	main	TC0100001409.mm.2	NM_001160180	Tor1aip2	torsin A interacting protein 2	NM_001160180	RefSeq	Mus musculus torsin A interacting protein 2 (Tor1aip2), transcript variant 1, mRNA.	FALSE	240832	Mm.253335	Q9ER81	chr1	GO:0007029 // GO:0032781 // GO:0090435 // GO:0007029 // GO:0032781 // GO:0090435 // GO:0007029 // GO:0007029 // GO:0032781 // GO:0032781 // GO:0090435	endoplasmic reticulum organization // positive regulation of ATPase activity // protein localization to nuclear envelope // endoplasmic reticulum organization // positive regulation of ATPase activity // protein localization to nuclear envelope // endoplasmic reticulum organization // endoplasmic reticulum organization // positive regulation of ATPase activity // positive regulation of ATPase act…	GO:0005634 // GO:0005737 // GO:0005783 // GO:0005783 // GO:0016020 // GO:0016021 // GO:0043231 // GO:0005634 // GO:0005737 // GO:0005783 // GO:0043231 // GO:0005634 // GO:0005635 // GO:0005737 // GO:0005783 // GO:0005789 // GO:0043231	nucleus // cytoplasm // endoplasmic reticulum // endoplasmic reticulum // membrane // integral component of membrane // intracellular membrane-bounded organelle // nucleus // cytoplasm // endoplasmic reticulum // intracellular membrane-bounded organelle // nucleus // nuclear envelope // cytoplasm // endoplasmic reticulum // endoplasmic reticulum membrane // intracellular membrane-bounded organelle	GO:0001671 // GO:0005515 // GO:0051117 // GO:0001671 // GO:0051117 // GO:0001671 // GO:0001671 // GO:0051117	ATPase activator activity // protein binding // ATPase binding // ATPase activator activity // ATPase binding // ATPase activator activity // ATPase activator activity // ATPase binding	Mm00556051_m1
415	415	415	415	19476.5	19562.5	19519.5	23231.8	0.840206	0.222971	0.391511	20194.8	20316.4	20255.6	23231.8	0.87189	0.305781	0.462873	14266	17231.7	15748.9	23231.8	0.677901	0.103018	0.383987	main	TC0100001414.mm.2	ENSMUST00000102782	Gm2000	predicted gene 2000 [Source:MGI Symbol;Acc:MGI:3780170]	ENSMUST00000102782	ENSEMBL	predicted gene 2000 [gene_biotype:protein_coding transcript_biotype:protein_coding]	FALSE	---	---	Q6ZWV7	chr1	GO:0006412	translation	GO:0005840 // GO:0005622 // GO:0030529	ribosome // intracellular // ribonucleoprotein complex	GO:0003735	structural constituent of ribosome	Mm03030961_gH
416	416	416	416	1609.57	1546.77	1578.17	850.234	1.85616	0.0122231	0.11798	2057.17	1606.72	1831.94	850.234	2.15464	0.032225	0.153807	1205.14	1318	1261.57	850.234	1.48379	0.0385175	0.301223	main	TC0100001419.mm.2	NM_001136104	Abl2	v-abl Abelson murine leukemia viral oncogene 2 (arg, Abelson-related gene)	NM_001136104	RefSeq	Mus musculus v-abl Abelson murine leukemia viral oncogene 2 (arg, Abelson-related gene) (Abl2), transcript variant 1, mRNA.	FALSE	11352	Mm.329515	Q4JIM5	chr1	GO:0006468 // GO:0006909 // GO:0006909 // GO:0006930 // GO:0007015 // GO:0007155 // GO:0007173 // GO:0007204 // GO:0007612 // GO:0008542 // GO:0010863 // GO:0010976 // GO:0010976 // GO:0016310 // GO:0016322 // GO:0016477 // GO:0018108 // GO:0018108 // GO:0021587 // GO:0022408 // GO:0030036 // GO:0032092 // GO:0034613 // GO:0035024 // GO:0035640 // GO:0038083 // GO:0042127 // GO:0043123 // GO:0045…	protein phosphorylation // phagocytosis // phagocytosis // substrate-dependent cell migration, cell extension // actin filament organization // cell adhesion // epidermal growth factor receptor signaling pathway // positive regulation of cytosolic calcium ion concentration // learning // visual learning // positive regulation of phospholipase C activity // positive regulation of neuron projection…	GO:0001891 // GO:0005737 // GO:0005856 // GO:0015629 // GO:0016023 // GO:0030027 // GO:0031234 // GO:0043197 // GO:0005829 // GO:0031234	phagocytic cup // cytoplasm // cytoskeleton // actin cytoskeleton // cytoplasmic membrane-bounded vesicle // lamellipodium // extrinsic component of cytoplasmic side of plasma membrane // dendritic spine // cytosol // extrinsic component of cytoplasmic side of plasma membrane	GO:0000166 // GO:0000287 // GO:0000287 // GO:0004672 // GO:0004713 // GO:0004713 // GO:0004713 // GO:0004713 // GO:0004715 // GO:0005102 // GO:0005515 // GO:0005524 // GO:0016301 // GO:0016740 // GO:0030145 // GO:0030145 // GO:0046872 // GO:0000287 // GO:0004713 // GO:0004713 // GO:0004715 // GO:0004715 // GO:0005102 // GO:0030145	nucleotide binding // magnesium ion binding // magnesium ion binding // protein kinase activity // protein tyrosine kinase activity // protein tyrosine kinase activity // protein tyrosine kinase activity // protein tyrosine kinase activity // non-membrane spanning protein tyrosine kinase activity // receptor binding // protein binding // ATP binding // kinase activity // transferase activity // m…	Mm01286181_m1
418	418	418	418	661.169	663.368	662.268	616.256	1.07466	0.575969	0.709107	900.334	643.142	771.738	616.256	1.2523	0.401432	0.555614	466.367	446.451	456.409	616.256	0.740616	0.137042	0.420395	main	TC0100001431.mm.2	NR_027984	2810025M15Rik	RIKEN cDNA 2810025M15 gene	NR_027984	RefSeq	Mus musculus RIKEN cDNA 2810025M15 gene (2810025M15Rik), long non-coding RNA.	FALSE	69953	Mm.286863	Q9CZB1	chr1	GO:0008150	biological_process	GO:0005575	cellular_component	GO:0003674	molecular_function	Mm00510296_m1
422	422	422	422	2983.93	2744.85	2864.39	3703.22	0.773485	0.175569	0.338359	2980.34	2962.39	2971.37	3703.22	0.802373	0.203282	0.357736	2396.32	3059.35	2727.83	3703.22	0.73661	0.208589	0.491679	main	TC0100001442.mm.2	NM_011931	Rfwd2	ring finger and WD repeat domain 2	NM_011931	RefSeq	Mus musculus ring finger and WD repeat domain 2 (Rfwd2), mRNA.	FALSE	26374	Mm.328135	Q9R1A8	chr1	GO:0010212 // GO:0032436 // GO:0010212 // GO:0010212 // GO:0016567 // GO:0032436 // GO:0032436 // GO:0016567	response to ionizing radiation // positive regulation of proteasomal ubiquitin-dependent protein catabolic process // response to ionizing radiation // response to ionizing radiation // protein ubiquitination // positive regulation of proteasomal ubiquitin-dependent protein catabolic process // positive regulation of proteasomal ubiquitin-dependent protein catabolic process // protein ubiquitinat…	GO:0000139 // GO:0005634 // GO:0005654 // GO:0005737 // GO:0005813 // GO:0005925 // GO:0000139 // GO:0005654 // GO:0005654 // GO:0005737 // GO:0005737 // GO:0005813 // GO:0005813 // GO:0005925 // GO:0005925 // GO:0016607	Golgi membrane // nucleus // nucleoplasm // cytoplasm // centrosome // focal adhesion // Golgi membrane // nucleoplasm // nucleoplasm // cytoplasm // cytoplasm // centrosome // centrosome // focal adhesion // focal adhesion // nuclear speck	GO:0005515 // GO:0008270 // GO:0008766 // GO:0016874 // GO:0018169 // GO:0043773 // GO:0043774 // GO:0046872 // GO:0061630 // GO:0070735 // GO:0070736 // GO:0070737 // GO:0070738 // GO:0070739 // GO:0070740 // GO:0061630 // GO:0061630	protein binding // zinc ion binding // UDP-N-acetylmuramoylalanyl-D-glutamyl-2,6-diaminopimelate-D-alanyl-D-alanine ligase activity // ligase activity // ribosomal S6-glutamic acid ligase activity // coenzyme F420-0 gamma-glutamyl ligase activity // coenzyme F420-2 alpha-glutamyl ligase activity // metal ion binding // ubiquitin protein ligase activity // protein-glycine ligase activity // protei…	Mm05725608_g1
425	425	425	425	3681.79	3076.91	3379.35	3985.21	0.847973	0.326739	0.491288	4173.88	3625.91	3899.89	3985.21	0.978592	0.878401	0.921203	2150.57	2830.62	2490.59	3985.21	0.624959	0.102239	0.382815	main	TC0100001452.mm.2	NM_025474	Mrps14	mitochondrial ribosomal protein S14	NM_025474	RefSeq	Mus musculus mitochondrial ribosomal protein S14 (Mrps14), mRNA.	FALSE	64659	Mm.29599	Q9CR88	chr1	GO:0006412 // GO:0006412 // GO:0006412	translation // translation // translation	GO:0005622 // GO:0005739 // GO:0005739 // GO:0005763 // GO:0005763 // GO:0005840 // GO:0030529 // GO:0031965 // GO:0005739 // GO:0005739 // GO:0005763 // GO:0031965 // GO:0031965	intracellular // mitochondrion // mitochondrion // mitochondrial small ribosomal subunit // mitochondrial small ribosomal subunit // ribosome // ribonucleoprotein complex // nuclear membrane // mitochondrion // mitochondrion // mitochondrial small ribosomal subunit // nuclear membrane // nuclear membrane	GO:0003735 // GO:0003735 // GO:0005515 // GO:0044822 // GO:0003735 // GO:0003735 // GO:0044822 // GO:0044822	structural constituent of ribosome // structural constituent of ribosome // protein binding // poly(A) RNA binding // structural constituent of ribosome // structural constituent of ribosome // poly(A) RNA binding // poly(A) RNA binding	Mm00727741_s1
426	426	426	426	3647.86	2844.07	3245.97	5473.12	0.593075	0.0782472	0.219223	3025	2731.25	2878.12	5473.12	0.525866	0.0271521	0.145597	2277.46	2871.57	2574.51	5473.12	0.470393	0.0369887	0.29987	main	TC0100001459.mm.2	NM_001024952	Rc3h1	RING CCCH (C3H) domains 1	NM_001024952	RefSeq	Mus musculus RING CCCH (C3H) domains 1 (Rc3h1), mRNA.	FALSE	381305	Mm.329667	Q4VGL6	chr1	GO:0000956 // GO:0001782 // GO:0002634 // GO:0002635 // GO:0010468 // GO:0010608 // GO:0010608 // GO:0030889 // GO:0033962 // GO:0042098 // GO:0043029 // GO:0043488 // GO:0045623 // GO:0046007 // GO:0048535 // GO:0048536 // GO:0050856 // GO:0061470 // GO:1901224 // GO:0010608 // GO:0042129 // GO:0050863	nuclear-transcribed mRNA catabolic process // B cell homeostasis // regulation of germinal center formation // negative regulation of germinal center formation // regulation of gene expression // posttranscriptional regulation of gene expression // posttranscriptional regulation of gene expression // negative regulation of B cell proliferation // cytoplasmic mRNA processing body assembly // T cel…	GO:0000932 // GO:0005737 // GO:0010494 // GO:0000932 // GO:0005737 // GO:0016020 // GO:0016021	cytoplasmic mRNA processing body // cytoplasm // cytoplasmic stress granule // cytoplasmic mRNA processing body // cytoplasm // membrane // integral component of membrane	GO:0003723 // GO:0003729 // GO:0003730 // GO:0005515 // GO:0008270 // GO:0044822 // GO:0046872 // GO:0003730 // GO:0044822 // GO:0044822	RNA binding // mRNA binding // mRNA 3'-UTR binding // protein binding // zinc ion binding // poly(A) RNA binding // metal ion binding // mRNA 3'-UTR binding // poly(A) RNA binding // poly(A) RNA binding	Mm01284489_g1
428	428	428	428	122.902	137.697	130.3	412.648	0.315765	0.014644	0.122851	164.193	188.518	176.355	412.648	0.427375	0.0284907	0.148172	146.417	176.476	161.446	412.648	0.391245	0.0276136	0.283038	main	TC0100001465.mm.2	NM_001159930	Cenpl	centromere protein L	NM_001159930	RefSeq	Mus musculus centromere protein L (Cenpl), transcript variant 1, mRNA.	FALSE	70454	Mm.248212	Q3U3S3	chr1	GO:0008150	biological_process	GO:0000775 // GO:0005634 // GO:0005694 // GO:0005575	chromosome, centromeric region // nucleus // chromosome // cellular_component	GO:0003674	molecular_function	Mm01296051_m1
432	432	432	432	225.779	175.766	200.772	249.545	0.804553	0.362907	0.52611	234.885	206.447	220.666	249.545	0.884273	0.521963	0.657201	160.902	150.797	155.849	249.545	0.624533	0.0806254	0.357362	main	TC0100001473.mm.2	NM_001039045	Pigc	phosphatidylinositol glycan anchor biosynthesis, class C	NM_001039045	RefSeq	Mus musculus phosphatidylinositol glycan anchor biosynthesis, class C (Pigc), transcript variant 2, mRNA.	FALSE	67292	Mm.45106	Q9CXR4	chr1	GO:0006506 // GO:0016254 // GO:0016254	GPI anchor biosynthetic process // preassembly of GPI anchor in ER membrane // preassembly of GPI anchor in ER membrane	GO:0000506 // GO:0005783 // GO:0005789 // GO:0016020 // GO:0016021 // GO:0000506 // GO:0000506 // GO:0005789 // GO:0005789	glycosylphosphatidylinositol-N-acetylglucosaminyltransferase (GPI-GnT) complex // endoplasmic reticulum // endoplasmic reticulum membrane // membrane // integral component of membrane // glycosylphosphatidylinositol-N-acetylglucosaminyltransferase (GPI-GnT) complex // glycosylphosphatidylinositol-N-acetylglucosaminyltransferase (GPI-GnT) complex // endoplasmic reticulum membrane // endoplasmic re…	GO:0003824 // GO:0016740 // GO:0016757 // GO:0017176 // GO:0003824	catalytic activity // transferase activity // transferase activity, transferring glycosyl groups // phosphatidylinositol N-acetylglucosaminyltransferase activity // catalytic activity	Mm00546525_m1
435	435	435	435	1731.25	1548.36	1639.8	2868.44	0.571671	0.196797	0.362381	2021.73	2291.89	2156.81	2868.44	0.75191	0.459815	0.605753	1402.26	2177.94	1790.1	2868.44	0.624069	0.317454	0.583779	main	TC0100001479.mm.2	NM_016796	Vamp4	vesicle-associated membrane protein 4	NM_016796	RefSeq	Mus musculus vesicle-associated membrane protein 4 (Vamp4), mRNA.	FALSE	53330	Mm.10699	O70480	chr1	GO:0000226 // GO:0006887 // GO:0006906 // GO:0016192 // GO:0035493 // GO:0042996 // GO:0043001 // GO:0090161 // GO:1901998 // GO:0000226 // GO:0006887 // GO:0006906 // GO:0035493 // GO:0090161 // GO:0000226 // GO:0035493 // GO:0090161	microtubule cytoskeleton organization // exocytosis // vesicle fusion // vesicle-mediated transport // SNARE complex assembly // regulation of Golgi to plasma membrane protein transport // Golgi to plasma membrane protein transport // Golgi ribbon formation // toxin transport // microtubule cytoskeleton organization // exocytosis // vesicle fusion // SNARE complex assembly // Golgi ribbon formati…	GO:0005794 // GO:0005794 // GO:0005802 // GO:0009986 // GO:0016020 // GO:0016021 // GO:0031201 // GO:0005794 // GO:0005794 // GO:0009986 // GO:0009986	Golgi apparatus // Golgi apparatus // trans-Golgi network // cell surface // membrane // integral component of membrane // SNARE complex // Golgi apparatus // Golgi apparatus // cell surface // cell surface	GO:0000149 // GO:0005484 // GO:0000149 // GO:0005484	SNARE binding // SNAP receptor activity // SNARE binding // SNAP receptor activity	Mm00450318_m1
437	437	437	437	1917.71	1633.93	1775.82	1812.13	0.979961	0.817497	0.889172	2016.4	1583.8	1800.1	1812.13	0.993358	0.924992	0.952788	1018.7	1741.74	1380.22	1812.13	0.761656	0.373638	0.63068	main	TC0100001491.mm.2	NM_010629	Kifap3	kinesin-associated protein 3	NM_010629	RefSeq	Mus musculus kinesin-associated protein 3 (Kifap3), transcript variant 2, mRNA.	FALSE	16579	Mm.4651	P70188	chr1	GO:0007017 // GO:0008104 // GO:0008285 // GO:0043066 // GO:0046587	microtubule-based process // protein localization // negative regulation of cell proliferation // negative regulation of apoptotic process // positive regulation of calcium-dependent cell-cell adhesion	GO:0000794 // GO:0005783 // GO:0005794 // GO:0005813 // GO:0005871 // GO:0005876 // GO:0005930 // GO:0015630 // GO:0015630 // GO:0016939 // GO:0016939 // GO:0016939 // GO:0030990 // GO:0032391 // GO:0036064 // GO:0070062 // GO:1990075 // GO:0000794 // GO:0000794 // GO:0005813 // GO:0005813 // GO:0005829 // GO:0005876 // GO:0005876 // GO:0015630 // GO:0015630 // GO:0016939 // GO:0070062 // GO:0070…	condensed nuclear chromosome // endoplasmic reticulum // Golgi apparatus // centrosome // kinesin complex // spindle microtubule // axoneme // microtubule cytoskeleton // microtubule cytoskeleton // kinesin II complex // kinesin II complex // kinesin II complex // intraciliary transport particle // photoreceptor connecting cilium // ciliary basal body // extracellular exosome // periciliary membr…	GO:0005515 // GO:0019894 // GO:0019894 // GO:0019894	protein binding // kinesin binding // kinesin binding // kinesin binding	Mm00495138_m1
438	438	438	438	373.579	289.479	331.529	229.19	1.44652	0.383746	0.544944	226.213	356.961	291.587	229.19	1.27225	0.581273	0.703387	204.294	265.38	234.837	229.19	1.02464	0.854504	0.935484	main	TC0100001493.mm.2	NM_001286002	Scyl3	SCY1-like 3 (S. cerevisiae)	NM_001286002	RefSeq	Mus musculus SCY1-like 3 (S. cerevisiae) (Scyl3), transcript variant 2, mRNA.	FALSE	240880	Mm.389213	Q9DBQ7	chr1	GO:0006468 // GO:0008150	protein phosphorylation // biological_process	GO:0005737 // GO:0005794 // GO:0030027 // GO:0042995 // GO:0005737 // GO:0005737 // GO:0005794 // GO:0005794 // GO:0030027 // GO:0030027	cytoplasm // Golgi apparatus // lamellipodium // cell projection // cytoplasm // cytoplasm // Golgi apparatus // Golgi apparatus // lamellipodium // lamellipodium	GO:0004672 // GO:0005524	protein kinase activity // ATP binding	Mm00512054_m1
439	439	439	439	290.232	272.21	281.221	161.029	1.7464	0.00411206	0.0955134	305.628	238.44	272.034	161.029	1.68935	0.0539485	0.180681	245.064	241.352	243.208	161.029	1.51034	0.00184804	0.224975	main	TC0100001494.mm.2	NM_027279	Mettl18	methyltransferase like 18	NM_027279	RefSeq	Mus musculus methyltransferase like 18 (Mettl18), mRNA.	FALSE	69962	Mm.27284	Q9CZ09	chr1	GO:0032259 // GO:0008150	methylation // biological_process	GO:0005575	cellular_component	GO:0000179 // GO:0003880 // GO:0004809 // GO:0008168 // GO:0008169 // GO:0008170 // GO:0008171 // GO:0008172 // GO:0008173 // GO:0008174 // GO:0008175 // GO:0008276 // GO:0008425 // GO:0008649 // GO:0008650 // GO:0008988 // GO:0009008 // GO:0009019 // GO:0009383 // GO:0016205 // GO:0016273 // GO:0016274 // GO:0016278 // GO:0016279 // GO:0016300 // GO:0016423 // GO:0016426 // GO:0016427 // GO:0016…	rRNA (adenine-N6,N6-)-dimethyltransferase activity // protein C-terminal carboxyl O-methyltransferase activity // tRNA (guanine-N2-)-methyltransferase activity // methyltransferase activity // C-methyltransferase activity // N-methyltransferase activity // O-methyltransferase activity // S-methyltransferase activity // RNA methyltransferase activity // mRNA methyltransferase activity // tRNA meth…	Mm01290579_m1
442	442	442	442	389.045	295.677	342.361	629.43	0.543923	0.150273	0.310008	380.26	448.241	414.251	629.43	0.658137	0.234691	0.392016	334.656	351.341	342.999	629.43	0.544936	0.120326	0.401977	main	TC0100001497.mm.2	NM_011347	Selp	selectin, platelet	NM_011347	RefSeq	Mus musculus selectin, platelet (Selp), mRNA.	FALSE	20344	Mm.3337	Q01102	chr1	GO:0002687 // GO:0002687 // GO:0002691 // GO:0006954 // GO:0007155 // GO:0007157 // GO:0007159 // GO:0007159 // GO:0010572 // GO:0014068 // GO:0016337 // GO:0033623 // GO:0035584 // GO:0045785 // GO:0050900 // GO:0050900 // GO:0050901 // GO:0071354 // GO:0002691 // GO:0007159 // GO:0007159 // GO:0014068 // GO:0014068 // GO:0014068 // GO:0014070 // GO:0016337 // GO:0032496 // GO:0033623 // GO:0033…	positive regulation of leukocyte migration // positive regulation of leukocyte migration // regulation of cellular extravasation // inflammatory response // cell adhesion // heterophilic cell-cell adhesion via plasma membrane cell adhesion molecules // leukocyte cell-cell adhesion // leukocyte cell-cell adhesion // positive regulation of platelet activation // positive regulation of phosphatidyli…	GO:0005615 // GO:0005654 // GO:0005737 // GO:0009897 // GO:0009897 // GO:0016020 // GO:0016021 // GO:0031092 // GO:0005615 // GO:0005615 // GO:0005654 // GO:0005654 // GO:0005737 // GO:0005737 // GO:0009897 // GO:0009897 // GO:0016020 // GO:0031092 // GO:0031092	extracellular space // nucleoplasm // cytoplasm // external side of plasma membrane // external side of plasma membrane // membrane // integral component of membrane // platelet alpha granule membrane // extracellular space // extracellular space // nucleoplasm // nucleoplasm // cytoplasm // cytoplasm // external side of plasma membrane // external side of plasma membrane // membrane // platelet …	GO:0001530 // GO:0001948 // GO:0005515 // GO:0008201 // GO:0030246 // GO:0033691 // GO:0033691 // GO:0042806 // GO:0048306 // GO:0070492 // GO:0001530 // GO:0001530 // GO:0008201 // GO:0008201 // GO:0033691 // GO:0033691 // GO:0042806 // GO:0042806 // GO:0070492 // GO:0070492	lipopolysaccharide binding // glycoprotein binding // protein binding // heparin binding // carbohydrate binding // sialic acid binding // sialic acid binding // fucose binding // calcium-dependent protein binding // oligosaccharide binding // lipopolysaccharide binding // lipopolysaccharide binding // heparin binding // heparin binding // sialic acid binding // sialic acid binding // fucose bind…	Mm00441302_g1
444	444	444	444	3301.64	2745.64	3023.64	5272.29	0.573497	0.0530494	0.185077	2569.21	3107.86	2838.54	5272.29	0.538388	0.0446588	0.17038	2369.5	2439.3	2404.4	5272.29	0.456045	0.0152149	0.264221	main	TC0100001500.mm.2	NM_001276455	Slc19a2	solute carrier family 19 (thiamine transporter), member 2	NM_001276455	RefSeq	Mus musculus solute carrier family 19 (thiamine transporter), member 2 (Slc19a2), transcript variant 2, mRNA.	FALSE	116914	Mm.35444	Q8R4Y1	chr1	GO:0015888 // GO:0042723 // GO:0071934 // GO:0006810 // GO:0042723 // GO:0071934	thiamine transport // thiamine-containing compound metabolic process // thiamine transmembrane transport // transport // thiamine-containing compound metabolic process // thiamine transmembrane transport	GO:0005886 // GO:0005886 // GO:0005886 // GO:0005887 // GO:0005886 // GO:0005887 // GO:0016020 // GO:0016021 // GO:0005886	plasma membrane // plasma membrane // plasma membrane // integral component of plasma membrane // plasma membrane // integral component of plasma membrane // membrane // integral component of membrane // plasma membrane	GO:0015234 // GO:0015403 // GO:0015403 // GO:0015403	thiamine transmembrane transporter activity // thiamine uptake transmembrane transporter activity // thiamine uptake transmembrane transporter activity // thiamine uptake transmembrane transporter activity	Mm01290464_m1
445	445	445	445	161.645	247.014	204.33	172.178	1.18674	0.585405	0.716589	163.463	201.49	182.476	172.178	1.05981	0.740132	0.825601	120.659	158.083	139.371	172.178	0.809462	0.351933	0.612583	main	TC0100001501.mm.2	NM_029115	Ccdc181	coiled-coil domain containing 181	NM_029115	RefSeq	Mus musculus coiled-coil domain containing 181 (Ccdc181), mRNA.	FALSE	74895	Mm.167258	Q80ZU5	chr1	GO:0008150	biological_process	GO:0005654 // GO:0005654 // GO:0005654	nucleoplasm // nucleoplasm // nucleoplasm	GO:0003674	molecular_function	Mm00661398_m1
446	446	446	446	361.017	302.048	331.533	782.51	0.423679	0.0114008	0.116339	383.206	318.007	350.607	782.51	0.448054	0.0140913	0.11887	415.562	444.518	430.04	782.51	0.549565	0.00500826	0.237179	main	TC0100001502.mm.2	NM_138314	Nme7	NME/NM23 family member 7	NM_138314	RefSeq	Mus musculus NME/NM23 family member 7 (Nme7), transcript variant 1, mRNA.	FALSE	171567	Mm.219428	Q9QXL8	chr1	GO:0003351 // GO:0006165 // GO:0006183 // GO:0006228 // GO:0006241 // GO:0007368 // GO:0007420 // GO:0009117 // GO:0016310 // GO:0042073 // GO:0060830 // GO:0060972	epithelial cilium movement // nucleoside diphosphate phosphorylation // GTP biosynthetic process // UTP biosynthetic process // CTP biosynthetic process // determination of left/right symmetry // brain development // nucleotide metabolic process // phosphorylation // intraciliary transport // ciliary receptor clustering involved in smoothened signaling pathway // left/right pattern formation	GO:0005813 // GO:0005813 // GO:0036064 // GO:0005813 // GO:0005813	centrosome // centrosome // ciliary basal body // centrosome // centrosome	GO:0000166 // GO:0004550 // GO:0005524 // GO:0016301 // GO:0016740 // GO:0046872 // GO:0004550 // GO:0004550	nucleotide binding // nucleoside diphosphate kinase activity // ATP binding // kinase activity // transferase activity // metal ion binding // nucleoside diphosphate kinase activity // nucleoside diphosphate kinase activity	Mm00446737_m1
448	448	448	448	352.301	171.22	261.76	179.487	1.45838	0.488294	0.63567	284.834	310.239	297.537	179.487	1.6577	0.0595581	0.189276	173.47	193.859	183.664	179.487	1.02327	0.850022	0.934026	main	TC0100001516.mm.2	NM_001081126	Gpr161	G protein-coupled receptor 161	NM_001081126	RefSeq	Mus musculus G protein-coupled receptor 161 (Gpr161), transcript variant 1, mRNA.	FALSE	240888	Mm.329929	B2RPY5	chr1	GO:0007165 // GO:0007186 // GO:0007275 // GO:0007606 // GO:0010579 // GO:0030819 // GO:1901621 // GO:0007186 // GO:0007606 // GO:0010579	signal transduction // G-protein coupled receptor signaling pathway // multicellular organismal development // sensory perception of chemical stimulus // positive regulation of adenylate cyclase activity involved in G-protein coupled receptor signaling pathway // positive regulation of cAMP biosynthetic process // negative regulation of smoothened signaling pathway involved in dorsal/ventral neur…	GO:0005886 // GO:0005887 // GO:0005929 // GO:0016020 // GO:0016021 // GO:0042995 // GO:0055037 // GO:0072372 // GO:0005887 // GO:0060170	plasma membrane // integral component of plasma membrane // cilium // membrane // integral component of membrane // cell projection // recycling endosome // primary cilium // integral component of plasma membrane // ciliary membrane	GO:0004871 // GO:0004930 // GO:0008227 // GO:0004930 // GO:0008227	signal transducer activity // G-protein coupled receptor activity // G-protein coupled amine receptor activity // G-protein coupled receptor activity // G-protein coupled amine receptor activity	Mm01291057_m1
449	449	449	449	408.566	217.266	312.916	378.918	0.825815	0.700258	0.802944	419.762	363.615	391.689	378.918	1.0337	0.830227	0.889006	237.094	237.458	237.276	378.918	0.626194	0.299384	0.570417	main	TC0100001520.mm.2	NM_027430	Mpc2	mitochondrial pyruvate carrier 2	NM_027430	RefSeq	Mus musculus mitochondrial pyruvate carrier 2 (Mpc2), mRNA.	FALSE	70456	Mm.195625	Q9D023	chr1	GO:0006810 // GO:0006850 // GO:0035774 // GO:0061732 // GO:1902361	transport // mitochondrial pyruvate transport // positive regulation of insulin secretion involved in cellular response to glucose stimulus // mitochondrial acetyl-CoA biosynthetic process from pyruvate // mitochondrial pyruvate transmembrane transport	GO:0005622 // GO:0005623 // GO:0005634 // GO:0005739 // GO:0005739 // GO:0005743 // GO:0016020 // GO:0016021 // GO:0005634 // GO:0005634 // GO:0005739 // GO:0005739	intracellular // cell // nucleus // mitochondrion // mitochondrion // mitochondrial inner membrane // membrane // integral component of membrane // nucleus // nucleus // mitochondrion // mitochondrion	GO:0050833	pyruvate transmembrane transporter activity	Mm00770996_g1
451	451	451	451	2623.14	2318	2470.57	1720.51	1.43595	0.110981	0.263628	2300.6	2351.68	2326.14	1720.51	1.35201	0.122046	0.267151	1295.53	1656.96	1476.25	1720.51	0.858029	0.463212	0.698274	main	TC0100001526.mm.2	NM_011804	Creg1	cellular repressor of E1A-stimulated genes 1	NM_011804	RefSeq	Mus musculus cellular repressor of E1A-stimulated genes 1 (Creg1), mRNA.	FALSE	433375	Mm.294885	O88668	chr1	GO:0006355 // GO:0040008 // GO:0055114	regulation of transcription, DNA-templated // regulation of growth // oxidation-reduction process	GO:0005576 // GO:0005615 // GO:0005667 // GO:0070062 // GO:0005615 // GO:0005615 // GO:0070062 // GO:0070062	extracellular region // extracellular space // transcription factor complex // extracellular exosome // extracellular space // extracellular space // extracellular exosome // extracellular exosome	GO:0008134 // GO:0010181 // GO:0016491	transcription factor binding // FMN binding // oxidoreductase activity	Mm00516189_m1
454	454	454	454	848.787	649.427	749.107	884.763	0.846675	0.442599	0.597308	991.773	853.67	922.722	884.763	1.0429	0.771686	0.847358	757.31	770.832	764.071	884.763	0.863588	0.354277	0.614777	main	TC0100001533.mm.2	NM_001164528	Ildr2	immunoglobulin-like domain containing receptor 2	NM_001164528	RefSeq	Mus musculus immunoglobulin-like domain containing receptor 2 (Ildr2), mRNA.	FALSE	100039795	Mm.101743	B5TVM2	chr1	GO:0009749 // GO:0030073 // GO:0030154 // GO:0031016 // GO:0048873	response to glucose // insulin secretion // cell differentiation // pancreas development // homeostasis of number of cells within a tissue	GO:0005783 // GO:0016020 // GO:0016021 // GO:0005789 // GO:0005623	endoplasmic reticulum // membrane // integral component of membrane // endoplasmic reticulum membrane // cell	---	---	Mm03953709_s1
455	455	455	455	933.004	628.463	780.733	1002.44	0.778834	0.379332	0.541112	979.746	1039.74	1009.74	1002.44	1.00728	0.919874	0.949367	682.021	707.938	694.98	1002.44	0.693289	0.104626	0.385133	main	TC0100001537.mm.2	NM_030245	Tada1	transcriptional adaptor 1	NM_030245	RefSeq	Mus musculus transcriptional adaptor 1 (Tada1), mRNA.	FALSE	27878	Mm.100665	Q99LM9	chr1	GO:0006351 // GO:0006355 // GO:0043966 // GO:0043966 // GO:0043966	transcription, DNA-templated // regulation of transcription, DNA-templated // histone H3 acetylation // histone H3 acetylation // histone H3 acetylation	GO:0005634 // GO:0005654 // GO:0005737 // GO:0005925 // GO:0030914 // GO:0070461 // GO:0005654 // GO:0005654 // GO:0005737 // GO:0005737 // GO:0005925 // GO:0005925 // GO:0030914 // GO:0030914	nucleus // nucleoplasm // cytoplasm // focal adhesion // STAGA complex // SAGA-type complex // nucleoplasm // nucleoplasm // cytoplasm // cytoplasm // focal adhesion // focal adhesion // STAGA complex // STAGA complex	GO:0003713 // GO:0004402 // GO:0003713 // GO:0003713 // GO:0004402 // GO:0004402	transcription coactivator activity // histone acetyltransferase activity // transcription coactivator activity // transcription coactivator activity // histone acetyltransferase activity // histone acetyltransferase activity	Mm00513505_g1
457	457	457	457	1892.73	2148.04	2020.39	1995.12	1.01267	0.90172	0.942671	1983.09	2049.14	2016.12	1995.12	1.01053	0.87081	0.915556	1224.96	2007.3	1616.13	1995.12	0.810042	0.44893	0.688991	main	TC0100001548.mm.2	NM_001039483	Tmco1	transmembrane and coiled-coil domains 1	NM_001039483	RefSeq	Mus musculus transmembrane and coiled-coil domains 1 (Tmco1), mRNA.	FALSE	68944	Mm.330045	Q921L3	chr1	GO:0008150	biological_process	GO:0005783 // GO:0005794 // GO:0016020 // GO:0016021 // GO:0000139 // GO:0005783 // GO:0005783 // GO:0005789	endoplasmic reticulum // Golgi apparatus // membrane // integral component of membrane // Golgi membrane // endoplasmic reticulum // endoplasmic reticulum // endoplasmic reticulum membrane	GO:0003674	molecular_function	Mm00459019_g1
458	458	458	458	1759.72	1413.47	1586.59	3983.46	0.398296	0.0749522	0.215169	2205.78	1962.98	2084.38	3983.46	0.523259	0.125625	0.271168	1555.29	1468.95	1512.12	3983.46	0.379599	0.0586461	0.328676	main	TC0100001550.mm.2	NM_019993	Aldh9a1	aldehyde dehydrogenase 9, subfamily A1	NM_019993	RefSeq	Mus musculus aldehyde dehydrogenase 9, subfamily A1 (Aldh9a1), mRNA.	FALSE	56752	Mm.330055	Q9JLJ2	chr1	GO:0006081 // GO:0008152 // GO:0009437 // GO:0042136 // GO:0055114 // GO:0006081 // GO:0042136 // GO:0045329 // GO:0055114 // GO:0055114 // GO:0006081 // GO:0042136	cellular aldehyde metabolic process // metabolic process // carnitine metabolic process // neurotransmitter biosynthetic process // oxidation-reduction process // cellular aldehyde metabolic process // neurotransmitter biosynthetic process // carnitine biosynthetic process // oxidation-reduction process // oxidation-reduction process // cellular aldehyde metabolic process // neurotransmitter bios…	GO:0005737 // GO:0005739 // GO:0005829 // GO:0005829 // GO:0070062 // GO:0070062 // GO:0070062	cytoplasm // mitochondrion // cytosol // cytosol // extracellular exosome // extracellular exosome // extracellular exosome	GO:0004029 // GO:0016491 // GO:0016620 // GO:0019145 // GO:0042803 // GO:0043176 // GO:0047105 // GO:0051287 // GO:0004029 // GO:0004029 // GO:0016620 // GO:0019145 // GO:0047105 // GO:0047105 // GO:0019145	aldehyde dehydrogenase (NAD) activity // oxidoreductase activity // oxidoreductase activity, acting on the aldehyde or oxo group of donors, NAD or NADP as acceptor // aminobutyraldehyde dehydrogenase activity // protein homodimerization activity // amine binding // 4-trimethylammoniobutyraldehyde dehydrogenase activity // NAD binding // aldehyde dehydrogenase (NAD) activity // aldehyde dehydrogen…	Mm00480231_m1
460	460	460	460	68.3391	72.4545	70.3968	74.9597	0.939129	0.865897	0.91962	52.3137	67.0048	59.6593	74.9597	0.795884	0.475767	0.618789	46.3457	94.7412	70.5435	74.9597	0.941085	0.830602	0.92521	main	TC0100001555.mm.2	NM_033652	Lmx1a	LIM homeobox transcription factor 1 alpha	NM_033652	RefSeq	Mus musculus LIM homeobox transcription factor 1 alpha (Lmx1a), mRNA.	FALSE	110648	Mm.330081	Q9JKU8	chr1	GO:0001558 // GO:0006351 // GO:0006355 // GO:0007275 // GO:0007411 // GO:0007417 // GO:0007420 // GO:0010468 // GO:0021542 // GO:0021549 // GO:0021766 // GO:0021953 // GO:0030182 // GO:0030901 // GO:0045665 // GO:0071542 // GO:0007420	regulation of cell growth // transcription, DNA-templated // regulation of transcription, DNA-templated // multicellular organismal development // axon guidance // central nervous system development // brain development // regulation of gene expression // dentate gyrus development // cerebellum development // hippocampus development // central nervous system neuron differentiation // neuron diffe…	GO:0005634	nucleus	GO:0003677 // GO:0008270 // GO:0043565 // GO:0046872	DNA binding // zinc ion binding // sequence-specific DNA binding // metal ion binding	Mm00473947_m1
466	466	466	466	45.0025	46.0455	45.524	98.3564	0.462847	0.00614138	0.103021	55.5218	41.1287	48.3252	98.3564	0.491328	0.0467292	0.172438	50.8495	43.4468	47.1481	98.3564	0.47936	0.0174446	0.266513	main	TC0100001570.mm.2	NM_177068	Olfml2b	olfactomedin-like 2B	NM_177068	RefSeq	Mus musculus olfactomedin-like 2B (Olfml2b), mRNA.	FALSE	320078	Mm.287131	Q3V1G4	chr1	GO:0030198	extracellular matrix organization	GO:0005576 // GO:0005578	extracellular region // proteinaceous extracellular matrix	GO:0042803 // GO:0050840	protein homodimerization activity // extracellular matrix binding	Mm00723863_m1
469	469	469	469	71.4462	41.4866	56.4664	49.4566	1.14174	0.761113	0.849262	54.9136	51.6167	53.2651	49.4566	1.07701	0.568105	0.693578	44.98	53.6536	49.3168	49.4566	0.997173	0.999083	0.999878	main	TC0100001577.mm.2	NM_001081275	Cfap126	cilia and flagella associated protein 126	NM_001081275	RefSeq	Mus musculus cilia and flagella associated protein 126 (Cfap126), mRNA.	FALSE	75472	Mm.32760	Q6P8X9	chr1	GO:0030030 // GO:0044782	cell projection organization // cilium organization	GO:0005737 // GO:0005856 // GO:0005886 // GO:0016020 // GO:0016324 // GO:0036064 // GO:0042995 // GO:0072372 // GO:0005929 // GO:0016324	cytoplasm // cytoskeleton // plasma membrane // membrane // apical plasma membrane // ciliary basal body // cell projection // primary cilium // cilium // apical plasma membrane	GO:0005515	protein binding	Mm01290542_g1
474	474	474	474	565.512	594.674	580.093	695.721	0.833802	0.088024	0.233342	827.774	738.793	783.283	695.721	1.12586	0.263698	0.4222	658.181	600.005	629.093	695.721	0.904232	0.284818	0.559451	main	TC0100001582.mm.2	NM_020579	B4galt3	UDP-Gal:betaGlcNAc beta 1,4-galactosyltransferase, polypeptide 3	NM_020579	RefSeq	Mus musculus UDP-Gal:betaGlcNAc beta 1,4-galactosyltransferase, polypeptide 3 (B4galt3), mRNA.	FALSE	57370	Mm.274011	Q91YY2	chr1	GO:0005975 // GO:0006486 // GO:0008150	carbohydrate metabolic process // protein glycosylation // biological_process	GO:0005737 // GO:0005794 // GO:0016020 // GO:0016021 // GO:0070062 // GO:0005737 // GO:0005737 // GO:0005794 // GO:0005794 // GO:0032580 // GO:0070062 // GO:0070062	cytoplasm // Golgi apparatus // membrane // integral component of membrane // extracellular exosome // cytoplasm // cytoplasm // Golgi apparatus // Golgi apparatus // Golgi cisterna membrane // extracellular exosome // extracellular exosome	GO:0000009 // GO:0000026 // GO:0000030 // GO:0000033 // GO:0001962 // GO:0003831 // GO:0003945 // GO:0003980 // GO:0004376 // GO:0004576 // GO:0004583 // GO:0008375 // GO:0008376 // GO:0008378 // GO:0008417 // GO:0008755 // GO:0008921 // GO:0016740 // GO:0016757 // GO:0016759 // GO:0018715 // GO:0018716 // GO:0018717 // GO:0018718 // GO:0019112 // GO:0019187 // GO:0031278 // GO:0033556 // GO:0035…	alpha-1,6-mannosyltransferase activity // alpha-1,2-mannosyltransferase activity // mannosyltransferase activity // alpha-1,3-mannosyltransferase activity // alpha-1,3-galactosyltransferase activity // beta-N-acetylglucosaminylglycopeptide beta-1,4-galactosyltransferase activity // N-acetyllactosamine synthase activity // UDP-glucose:glycoprotein glucosyltransferase activity // glycolipid mannosy…	Mm01309491_g1
475	475	475	475	400.026	392.843	396.435	430.966	0.919874	0.0981675	0.247229	441.208	378.474	409.841	430.966	0.950982	0.581967	0.703701	306.702	351.135	328.918	430.966	0.763212	0.0645642	0.337456	main	TC0100001585.mm.2	NM_001128609	Dedd	death effector domain-containing	NM_001128609	RefSeq	Mus musculus death effector domain-containing (Dedd), transcript variant 1, mRNA.	FALSE	21945	Mm.270139	Q9Z1L3	chr1	GO:0006351 // GO:0006355 // GO:0006915 // GO:0008625 // GO:0042177 // GO:0042981 // GO:0046697 // GO:1901837 // GO:0007283	transcription, DNA-templated // regulation of transcription, DNA-templated // apoptotic process // extrinsic apoptotic signaling pathway via death domain receptors // negative regulation of protein catabolic process // regulation of apoptotic process // decidualization // negative regulation of transcription of nuclear large rRNA transcript from RNA polymerase I promoter // spermatogenesis	GO:0005634 // GO:0005730 // GO:0005737 // GO:0005730 // GO:0005737	nucleus // nucleolus // cytoplasm // nucleolus // cytoplasm	GO:0003677 // GO:0005515 // GO:0003677	DNA binding // protein binding // DNA binding	Mm00495686_m1
476	476	476	476	4941.75	5068.62	5005.19	3012.15	1.66167	0.0775863	0.218583	4056.91	4853.92	4455.42	3012.15	1.47915	0.153583	0.304382	2698.02	3789.96	3243.99	3012.15	1.07697	0.784308	0.90166	main	TC0100001586.mm.2	NM_011070	Pfdn2	prefoldin 2	NM_011070	RefSeq	Mus musculus prefoldin 2 (Pfdn2), mRNA.	FALSE	18637	Mm.10756	O70591	chr1	GO:0006457 // GO:0051495 // GO:0006457 // GO:0051495 // GO:0051495	protein folding // positive regulation of cytoskeleton organization // protein folding // positive regulation of cytoskeleton organization // positive regulation of cytoskeleton organization	GO:0005634 // GO:0005654 // GO:0005730 // GO:0005737 // GO:0005739 // GO:0005829 // GO:0016272 // GO:0070062 // GO:0005634 // GO:0005634 // GO:0005654 // GO:0005654 // GO:0005730 // GO:0005730 // GO:0005737 // GO:0005737 // GO:0005739 // GO:0005739 // GO:0070062 // GO:0070062	nucleus // nucleoplasm // nucleolus // cytoplasm // mitochondrion // cytosol // prefoldin complex // extracellular exosome // nucleus // nucleus // nucleoplasm // nucleoplasm // nucleolus // nucleolus // cytoplasm // cytoplasm // mitochondrion // mitochondrion // extracellular exosome // extracellular exosome	GO:0044183 // GO:0051082 // GO:0044183 // GO:0044183	protein binding involved in protein folding // unfolded protein binding // protein binding involved in protein folding // protein binding involved in protein folding	Mm00448104_g1
479	479	479	479	8270.5	8012.45	8141.48	5225.88	1.55791	0.05946	0.1953	8273.37	8443.78	8358.58	5225.88	1.59946	0.0530044	0.179562	7060.87	8409.23	7735.05	5225.88	1.48014	0.110537	0.390791	main	TC0100001592.mm.2	NM_172647	F11r	F11 receptor	NM_172647	RefSeq	Mus musculus F11 receptor (F11r), mRNA.	FALSE	16456	Mm.294882	O88792	chr1	GO:0001817 // GO:0007155 // GO:0016032 // GO:0030855 // GO:0031032 // GO:0034260 // GO:0043547 // GO:0045777 // GO:0050892 // GO:0050892 // GO:0090002 // GO:0090557 // GO:0090559 // GO:0090559 // GO:2000249 // GO:0009314 // GO:0030154 // GO:0031032 // GO:0031032 // GO:0034260 // GO:0034260 // GO:0043547 // GO:0043547 // GO:0045777 // GO:0050892 // GO:0050892 // GO:0090002 // GO:0090002 // GO:0090…	regulation of cytokine production // cell adhesion // viral process // epithelial cell differentiation // actomyosin structure organization // negative regulation of GTPase activity // positive regulation of GTPase activity // positive regulation of blood pressure // intestinal absorption // intestinal absorption // establishment of protein localization to plasma membrane // establishment of endo…	GO:0005886 // GO:0005911 // GO:0005923 // GO:0005923 // GO:0015630 // GO:0016020 // GO:0016021 // GO:0030054 // GO:0031410 // GO:0036057 // GO:0070062 // GO:0005886 // GO:0005886 // GO:0005911 // GO:0005923 // GO:0005923 // GO:0015630 // GO:0015630 // GO:0030054 // GO:0030054 // GO:0031410 // GO:0036057 // GO:0070062 // GO:0070062	plasma membrane // cell-cell junction // bicellular tight junction // bicellular tight junction // microtubule cytoskeleton // membrane // integral component of membrane // cell junction // cytoplasmic vesicle // slit diaphragm // extracellular exosome // plasma membrane // plasma membrane // cell-cell junction // bicellular tight junction // bicellular tight junction // microtubule cytoskeleton …	GO:0005515 // GO:0030165 // GO:0030165 // GO:0030165	protein binding // PDZ domain binding // PDZ domain binding // PDZ domain binding	Mm00554113_m1
480	480	480	480	146.294	86.4346	116.365	96.0219	1.21185	0.620861	0.744292	122.263	115.508	118.885	96.0219	1.23811	0.166815	0.318872	103.227	74.2181	88.7224	96.0219	0.923981	0.692404	0.851479	main	TC0100001593.mm.2	NM_019484	Alyref2	Aly/REF export factor 2	NM_019484	RefSeq	Mus musculus Aly/REF export factor 2 (Alyref2), mRNA.	FALSE	56009	Mm.389208	Q9JJW6	chr1	GO:0006397 // GO:0006810 // GO:0008380 // GO:0051028 // GO:0051028 // GO:0008150	mRNA processing // transport // RNA splicing // mRNA transport // mRNA transport // biological_process	GO:0005634 // GO:0005681 // GO:0005737 // GO:0005575	nucleus // spliceosomal complex // cytoplasm // cellular_component	GO:0000166 // GO:0003676 // GO:0003697 // GO:0003723 // GO:0003723 // GO:0003674	nucleotide binding // nucleic acid binding // single-stranded DNA binding // RNA binding // RNA binding // molecular_function	Mm00727241_s1
487	487	487	487	5680.58	6104.54	5892.56	8393.53	0.702036	0.0113203	0.115941	6095.16	5705.41	5900.29	8393.53	0.702957	0.00982593	0.109034	3869.96	5208.73	4539.35	8393.53	0.540815	0.0523487	0.320881	main	TC0100001605.mm.2	NM_009938	Copa	coatomer protein complex subunit alpha	NM_009938	RefSeq	Mus musculus coatomer protein complex subunit alpha (Copa), mRNA.	FALSE	12847	Mm.30041	Q8CIE6	chr1	GO:0006810 // GO:0006886 // GO:0006888 // GO:0006890 // GO:0006891 // GO:0015031 // GO:0016192 // GO:0030157 // GO:0006886 // GO:0006886 // GO:0006888 // GO:0006890 // GO:0006891 // GO:0030157 // GO:0030157	transport // intracellular protein transport // ER to Golgi vesicle-mediated transport // retrograde vesicle-mediated transport, Golgi to ER // intra-Golgi vesicle-mediated transport // protein transport // vesicle-mediated transport // pancreatic juice secretion // intracellular protein transport // intracellular protein transport // ER to Golgi vesicle-mediated transport // retrograde vesicle-m…	GO:0005576 // GO:0005615 // GO:0005737 // GO:0005794 // GO:0016020 // GO:0030117 // GO:0030126 // GO:0031410 // GO:0070062 // GO:0000139 // GO:0005615 // GO:0005615 // GO:0005737 // GO:0005737 // GO:0016020 // GO:0016020 // GO:0030126 // GO:0030126 // GO:0030663 // GO:0070062 // GO:0070062	extracellular region // extracellular space // cytoplasm // Golgi apparatus // membrane // membrane coat // COPI vesicle coat // cytoplasmic vesicle // extracellular exosome // Golgi membrane // extracellular space // extracellular space // cytoplasm // cytoplasm // membrane // membrane // COPI vesicle coat // COPI vesicle coat // COPI-coated vesicle membrane // extracellular exosome // extracell…	GO:0005179 // GO:0005198	hormone activity // structural molecule activity	Mm00550210_m1
488	488	488	488	2995.31	4159.32	3577.32	3228.14	1.10817	0.644553	0.761043	2495.5	2726.07	2610.79	3228.14	0.808758	0.0576009	0.186886	2092.89	4226.25	3159.57	3228.14	0.978757	0.838675	0.928954	main	TC0100001606.mm.2	NM_001159525	Pex19	peroxisomal biogenesis factor 19	NM_001159525	RefSeq	Mus musculus peroxisomal biogenesis factor 19 (Pex19), transcript variant 2, mRNA.	FALSE	19298	Mm.247764	Q8VCI5	chr1	GO:0006625 // GO:0007031 // GO:0016557 // GO:0016559 // GO:0045046 // GO:0050821 // GO:0061077 // GO:0072321 // GO:0072663 // GO:1900131 // GO:0006625 // GO:0006625 // GO:0007031 // GO:0007031 // GO:0016557 // GO:0016557 // GO:0016559 // GO:0016559 // GO:0045046 // GO:0045046 // GO:0050821 // GO:0050821 // GO:0061077 // GO:0061077 // GO:0072321 // GO:0072321 // GO:0072663 // GO:0072663 // GO:1900…	protein targeting to peroxisome // peroxisome organization // peroxisome membrane biogenesis // peroxisome fission // protein import into peroxisome membrane // protein stabilization // chaperone-mediated protein folding // chaperone-mediated protein transport // establishment of protein localization to peroxisome // negative regulation of lipid binding // protein targeting to peroxisome // prote…	GO:0005634 // GO:0005654 // GO:0005737 // GO:0005777 // GO:0005778 // GO:0005829 // GO:0016020 // GO:0016021 // GO:0031526 // GO:0043231 // GO:0043234 // GO:0005634 // GO:0005634 // GO:0005654 // GO:0005654 // GO:0005737 // GO:0005737 // GO:0005777 // GO:0005777 // GO:0005778 // GO:0005778 // GO:0005829 // GO:0005829 // GO:0016021 // GO:0016021 // GO:0043231 // GO:0043231 // GO:0043234 // GO:0043…	nucleus // nucleoplasm // cytoplasm // peroxisome // peroxisomal membrane // cytosol // membrane // integral component of membrane // brush border membrane // intracellular membrane-bounded organelle // protein complex // nucleus // nucleus // nucleoplasm // nucleoplasm // cytoplasm // cytoplasm // peroxisome // peroxisome // peroxisomal membrane // peroxisomal membrane // cytosol // cytosol // i…	GO:0005515 // GO:0036105 // GO:0047485 // GO:0051117 // GO:0036105 // GO:0036105 // GO:0047485 // GO:0047485 // GO:0051117 // GO:0051117	protein binding // peroxisome membrane class-1 targeting sequence binding // protein N-terminus binding // ATPase binding // peroxisome membrane class-1 targeting sequence binding // peroxisome membrane class-1 targeting sequence binding // protein N-terminus binding // protein N-terminus binding // ATPase binding // ATPase binding	Mm01290189_m1
489	489	489	489	4450.98	3929.31	4190.15	4897.35	0.855594	0.317533	0.48224	4938.85	5080.4	5009.63	4897.35	1.02293	0.807973	0.873478	3808.94	4306.14	4057.54	4897.35	0.828517	0.2498	0.526947	main	TC0100001607.mm.2	NM_153555	Dcaf8	DDB1 and CUL4 associated factor 8	NM_153555	RefSeq	Mus musculus DDB1 and CUL4 associated factor 8 (Dcaf8), mRNA.	FALSE	98193	Mm.159915	Q8N7N5	chr1	GO:0008150 // GO:0016567	biological_process // protein ubiquitination	GO:0005634 // GO:0005737 // GO:0080008 // GO:0005634 // GO:0005634 // GO:0005634 // GO:0005737 // GO:0005737 // GO:0005737 // GO:0080008 // GO:0080008	nucleus // cytoplasm // Cul4-RING E3 ubiquitin ligase complex // nucleus // nucleus // nucleus // cytoplasm // cytoplasm // cytoplasm // Cul4-RING E3 ubiquitin ligase complex // Cul4-RING E3 ubiquitin ligase complex	GO:0003674	molecular_function	Mm00463652_m1
490	490	490	490	546.846	630.158	588.502	372.156	1.58133	0.0252881	0.140516	998.343	780.437	889.39	372.156	2.38983	0.0202647	0.132866	359.234	392.623	375.928	372.156	1.01013	0.867062	0.941001	main	TC0100001610.mm.2	NM_080419	Igsf8	immunoglobulin superfamily, member 8	NM_080419	RefSeq	Mus musculus immunoglobulin superfamily, member 8 (Igsf8), mRNA.	FALSE	140559	Mm.271717	Q8R366	chr1	GO:2000145	regulation of cell motility	GO:0005886 // GO:0016020 // GO:0016021 // GO:0016021 // GO:0030424 // GO:0043209 // GO:0045202 // GO:0070062 // GO:0016020 // GO:0016020 // GO:0016021 // GO:0016021 // GO:0070062	plasma membrane // membrane // integral component of membrane // integral component of membrane // axon // myelin sheath // synapse // extracellular exosome // membrane // membrane // integral component of membrane // integral component of membrane // extracellular exosome	GO:0005515	protein binding	Mm00712987_g1
492	492	492	492	913.895	785.837	849.866	767.622	1.10714	0.566283	0.702082	854.86	847.783	851.321	767.622	1.10904	0.50571	0.643839	699.079	639.542	669.31	767.622	0.871927	0.477341	0.707236	main	TC0100001613.mm.2	NM_026234	Pigm	phosphatidylinositol glycan anchor biosynthesis, class M	NM_026234	RefSeq	Mus musculus phosphatidylinositol glycan anchor biosynthesis, class M (Pigm), mRNA.	FALSE	67556	Mm.26612	Q8C2R7	chr1	GO:0006506 // GO:0097502 // GO:0006506	GPI anchor biosynthetic process // mannosylation // GPI anchor biosynthetic process	GO:0005783 // GO:0016020 // GO:0016021 // GO:0005575 // GO:0005789	endoplasmic reticulum // membrane // integral component of membrane // cellular_component // endoplasmic reticulum membrane	GO:0000009 // GO:0000026 // GO:0000030 // GO:0000033 // GO:0001962 // GO:0003980 // GO:0004376 // GO:0004576 // GO:0004583 // GO:0008375 // GO:0008376 // GO:0008378 // GO:0008417 // GO:0008755 // GO:0008921 // GO:0016740 // GO:0016757 // GO:0016758 // GO:0016759 // GO:0018715 // GO:0018716 // GO:0018717 // GO:0018718 // GO:0019112 // GO:0019187 // GO:0031278 // GO:0033556 // GO:0035496 // GO:0042…	alpha-1,6-mannosyltransferase activity // alpha-1,2-mannosyltransferase activity // mannosyltransferase activity // alpha-1,3-mannosyltransferase activity // alpha-1,3-galactosyltransferase activity // UDP-glucose:glycoprotein glucosyltransferase activity // glycolipid mannosyltransferase activity // oligosaccharyl transferase activity // dolichyl-phosphate-glucose-glycolipid alpha-glucosyltransf…	Mm00452712_s1
494	494	494	494	42.5598	45.7091	44.1345	56.0376	0.787587	0.040553	0.166016	46.956	42.161	44.5585	56.0376	0.795153	0.0693012	0.201144	33.8194	78.2683	56.0439	56.0376	1.00011	0.858918	0.937607	main	TC0100001616.mm.2	NM_001145800	Igsf9	immunoglobulin superfamily, member 9	NM_001145800	RefSeq	Mus musculus immunoglobulin superfamily, member 9 (Igsf9), transcript variant 2, mRNA.	FALSE	93842	Mm.214530	Q05BQ1	chr1	GO:0007156 // GO:0007275 // GO:0007399 // GO:0016358 // GO:0030154 // GO:0050807 // GO:0098609	homophilic cell adhesion via plasma membrane adhesion molecules // multicellular organismal development // nervous system development // dendrite development // cell differentiation // regulation of synapse organization // cell-cell adhesion	GO:0005886 // GO:0016020 // GO:0016021 // GO:0030054 // GO:0030424 // GO:0030425 // GO:0045202 // GO:0060077	plasma membrane // membrane // integral component of membrane // cell junction // axon // dendrite // synapse // inhibitory synapse	GO:0098632	protein binding involved in cell-cell adhesion	Mm01293291_g1
495	495	495	495	7028.24	5713.96	6371.1	7366.91	0.864826	0.28386	0.451729	9023.02	7346.35	8184.68	7366.91	1.11101	0.434069	0.582534	4796.67	4954.82	4875.75	7366.91	0.661844	0.0018303	0.224975	main	TC0100001617.mm.2	NM_178598	Tagln2	transgelin 2	NM_178598	RefSeq	Mus musculus transgelin 2 (Tagln2), mRNA.	FALSE	21346	Mm.271711	Q9WVA4	chr1	GO:0030855 // GO:0030855 // GO:0030855	epithelial cell differentiation // epithelial cell differentiation // epithelial cell differentiation	GO:0031982 // GO:0070062 // GO:0031982 // GO:0031982 // GO:0070062 // GO:0070062	vesicle // extracellular exosome // vesicle // vesicle // extracellular exosome // extracellular exosome	---	---	Mm05905873_s1
123	123	123	123	736.721	626.014	681.367	1644.31	0.41438	0.0244335	0.509445	846.578	717.401	781.989	1644.31	0.475574	0.0342334	0.493835	611.39	680.359	645.875	1644.31	0.392795	0.0177685	0.465251	main	TC0100000439.mm.2	NM_001289704	Cflar	CASP8 and FADD-like apoptosis regulator	NM_001289704	RefSeq	Mus musculus CASP8 and FADD-like apoptosis regulator (Cflar), transcript variant 3, mRNA.	FALSE	12633	Mm.336848	O35732	chr1	GO:0006915 // GO:0006919 // GO:0043066 // GO:0043066 // GO:0043154 // GO:0060544 // GO:0060546 // GO:1902042 // GO:2001237 // GO:2001237 // GO:0006508 // GO:0006915 // GO:0007519 // GO:0014732 // GO:0014842 // GO:0014866 // GO:0042981 // GO:0043403 // GO:0051092 // GO:1901740 // GO:0043066 // GO:0043085 // GO:0043123 // GO:0060544 // GO:1902042 // GO:2001237	apoptotic process // activation of cysteine-type endopeptidase activity involved in apoptotic process // negative regulation of apoptotic process // negative regulation of apoptotic process // negative regulation of cysteine-type endopeptidase activity involved in apoptotic process // regulation of necroptotic process // negative regulation of necroptotic process // negative regulation of extrins…	GO:0005737 // GO:0005737 // GO:0031264 // GO:0031265 // GO:0045121 // GO:0097342 // GO:0005737 // GO:0031264 // GO:0031265 // GO:0045121 // GO:0097342	cytoplasm // cytoplasm // death-inducing signaling complex // CD95 death-inducing signaling complex // membrane raft // ripoptosome // cytoplasm // death-inducing signaling complex // CD95 death-inducing signaling complex // membrane raft // ripoptosome	GO:0002020 // GO:0005123 // GO:0008047 // GO:0016504 // GO:0032403 // GO:0035877 // GO:0046982 // GO:0097199 // GO:0004197 // GO:0008234 // GO:0002020 // GO:0005123 // GO:0008047 // GO:0032403	protease binding // death receptor binding // enzyme activator activity // peptidase activator activity // protein complex binding // death effector domain binding // protein heterodimerization activity // cysteine-type endopeptidase activity involved in apoptotic signaling pathway // cysteine-type endopeptidase activity // cysteine-type peptidase activity // protease binding // death receptor bi…	Mm01255577_m1
523	523	523	523	3018.81	2547.46	2783.13	2690.65	1.03437	0.803393	0.879201	2747.68	2256.12	2501.91	2690.65	0.929852	0.622663	0.736299	2154.87	2712.35	2433.61	2690.65	0.904471	0.540848	0.752268	main	TC0100001656.mm.2	NM_012012	Exo1	exonuclease 1	NM_012012	RefSeq	Mus musculus exonuclease 1 (Exo1), mRNA.	FALSE	26909	Mm.283046	Q9QZ11	chr1	GO:0002376 // GO:0002455 // GO:0006139 // GO:0006281 // GO:0006298 // GO:0006310 // GO:0006974 // GO:0016446 // GO:0045190 // GO:0051321 // GO:0090305 // GO:0006139 // GO:0006298 // GO:0006298 // GO:0006298 // GO:0006310 // GO:0006310 // GO:0006310 // GO:0090305	immune system process // humoral immune response mediated by circulating immunoglobulin // nucleobase-containing compound metabolic process // DNA repair // mismatch repair // DNA recombination // cellular response to DNA damage stimulus // somatic hypermutation of immunoglobulin genes // isotype switching // meiotic cell cycle // nucleic acid phosphodiester bond hydrolysis // nucleobase-containi…	GO:0005634 // GO:0005654 // GO:0005634 // GO:0005634 // GO:0005634 // GO:0005654 // GO:0005654	nucleus // nucleoplasm // nucleus // nucleus // nucleus // nucleoplasm // nucleoplasm	GO:0003677 // GO:0003682 // GO:0003824 // GO:0004518 // GO:0004519 // GO:0004527 // GO:0008409 // GO:0016787 // GO:0016788 // GO:0035312 // GO:0042578 // GO:0043765 // GO:0044824 // GO:0045145 // GO:0046872 // GO:0048256 // GO:0051908 // GO:0003677 // GO:0003677 // GO:0008409 // GO:0035312 // GO:0035312 // GO:0043566 // GO:0045145 // GO:0045145 // GO:0045145 // GO:0048256 // GO:0048256 // GO:0048…	DNA binding // chromatin binding // catalytic activity // nuclease activity // endonuclease activity // exonuclease activity // 5'-3' exonuclease activity // hydrolase activity // hydrolase activity, acting on ester bonds // 5'-3' exodeoxyribonuclease activity // phosphoric ester hydrolase activity // T/G mismatch-specific endonuclease activity // retroviral 3' processing activity // single-stran…	Mm00516296_m1
524	524	524	524	437.339	465.738	451.538	468.424	0.963952	0.581873	0.713512	631.749	483.486	557.618	468.424	1.19041	0.360173	0.515113	456	465.345	460.673	468.424	0.983452	0.769767	0.89294	main	TC0100001663.mm.2	NM_029756	Sdccag8	serologically defined colon cancer antigen 8	NM_029756	RefSeq	Mus musculus serologically defined colon cancer antigen 8 (Sdccag8), mRNA.	FALSE	76816	Mm.171399	Q80UF4	chr1	GO:0001764 // GO:0030010 // GO:0031023 // GO:0035148 // GO:0051297	neuron migration // establishment of cell polarity // microtubule organizing center organization // tube formation // centrosome organization	GO:0005737 // GO:0005813 // GO:0005813 // GO:0005814 // GO:0005814 // GO:0005856 // GO:0005911 // GO:0030054 // GO:0034451 // GO:0005737 // GO:0005813 // GO:0005813 // GO:0005814 // GO:0005814 // GO:0005814 // GO:0005911 // GO:0005911	cytoplasm // centrosome // centrosome // centriole // centriole // cytoskeleton // cell-cell junction // cell junction // centriolar satellite // cytoplasm // centrosome // centrosome // centriole // centriole // centriole // cell-cell junction // cell-cell junction	GO:0005515	protein binding	Mm01319920_m1
525	525	525	525	10747	9096.17	9921.6	4039.5	2.45615	0.0108976	0.114615	12402.5	11169.1	11785.8	4039.5	2.91764	0.00406398	0.0985229	7532.2	9765.07	8648.63	4039.5	2.14102	0.0315149	0.291416	main	TC0100001671.mm.2	NM_001012330	Zbtb18	zinc finger and BTB domain containing 18	NM_001012330	RefSeq	Mus musculus zinc finger and BTB domain containing 18 (Zbtb18), transcript variant 1, mRNA.	FALSE	30928	Mm.330700	Q9WUK6	chr1	GO:0000122 // GO:0001701 // GO:0006351 // GO:0006355 // GO:0007275 // GO:0007519 // GO:0021549 // GO:0021766 // GO:0021987 // GO:0045892 // GO:0048666 // GO:0048872 // GO:0051302	negative regulation of transcription from RNA polymerase II promoter // in utero embryonic development // transcription, DNA-templated // regulation of transcription, DNA-templated // multicellular organismal development // skeletal muscle tissue development // cerebellum development // hippocampus development // cerebral cortex development // negative regulation of transcription, DNA-templated /…	GO:0005634 // GO:0005654 // GO:0015630 // GO:0045171 // GO:0005634 // GO:0005654 // GO:0015630 // GO:0045171 // GO:0005654 // GO:0015630 // GO:0045171	nucleus // nucleoplasm // microtubule cytoskeleton // intercellular bridge // nucleus // nucleoplasm // microtubule cytoskeleton // intercellular bridge // nucleoplasm // microtubule cytoskeleton // intercellular bridge	GO:0003676 // GO:0003677 // GO:0043565 // GO:0046872 // GO:0043565 // GO:0043565 // GO:0043565	nucleic acid binding // DNA binding // sequence-specific DNA binding // metal ion binding // sequence-specific DNA binding // sequence-specific DNA binding // sequence-specific DNA binding	Mm02343862_s1
529	529	529	529	3213.47	2021.39	2617.43	1453.93	1.80024	0.138028	0.296514	2565.05	2408.78	2486.91	1453.93	1.71047	0.00631053	0.101462	1770.62	2410.55	2090.58	1453.93	1.43788	0.154355	0.438444	main	TC0100001680.mm.2	NM_024282	Desi2	desumoylating isopeptidase 2	NM_024282	RefSeq	Mus musculus desumoylating isopeptidase 2 (Desi2), mRNA.	FALSE	78825	Mm.440132	Q9D291	chr1	GO:0006508	proteolysis	GO:0005737 // GO:0005737	cytoplasm // cytoplasm	GO:0008233 // GO:0016787	peptidase activity // hydrolase activity	Mm00508282_m1
531	531	531	531	4072.09	3332.48	3702.28	4642	0.797562	0.149422	0.309351	3557.98	3685.11	3621.55	4642	0.780169	0.00757972	0.103054	2158.95	3581.53	2870.24	4642	0.61832	0.180563	0.466195	main	TC0100001685.mm.2	NM_025511	Cox20	COX20 Cox2 chaperone	NM_025511	RefSeq	Mus musculus COX20 Cox2 chaperone (Cox20), mRNA.	FALSE	66359	Mm.489720	Q9D7J4	chr1	GO:0009060 // GO:0033617 // GO:0009060 // GO:0033617	aerobic respiration // mitochondrial respiratory chain complex IV assembly // aerobic respiration // mitochondrial respiratory chain complex IV assembly	GO:0005739 // GO:0005739 // GO:0016020 // GO:0016021 // GO:0005739 // GO:0005739 // GO:0031966	mitochondrion // mitochondrion // membrane // integral component of membrane // mitochondrion // mitochondrion // mitochondrial membrane	GO:0003674	molecular_function	Mm00835139_g1
535	535	535	535	7934.97	8030.15	7982.56	9988.91	0.799142	0.124326	0.281981	9600.41	9899.94	9750.18	9988.91	0.9761	0.834921	0.892792	5637.04	8376.9	7006.97	9988.91	0.701475	0.228306	0.510467	main	TC0100001699.mm.2	NM_178653	Sccpdh	saccharopine dehydrogenase (putative)	NM_178653	RefSeq	Mus musculus saccharopine dehydrogenase (putative) (Sccpdh), mRNA.	FALSE	109232	Mm.491204	Q8R127	chr1	GO:0055114 // GO:0008150	oxidation-reduction process // biological_process	GO:0005634 // GO:0005739 // GO:0005739 // GO:0005811 // GO:0016020 // GO:0030496 // GO:0005634 // GO:0005634 // GO:0005739 // GO:0005739 // GO:0005811 // GO:0005811 // GO:0016020 // GO:0016020 // GO:0030496 // GO:0030496	nucleus // mitochondrion // mitochondrion // lipid particle // membrane // midbody // nucleus // nucleus // mitochondrion // mitochondrion // lipid particle // lipid particle // membrane // membrane // midbody // midbody	GO:0008748 // GO:0016491 // GO:0043738 // GO:0043826 // GO:0043883 // GO:0043914 // GO:0052693 // GO:0003674	N-ethylmaleimide reductase activity // oxidoreductase activity // reduced coenzyme F420 dehydrogenase activity // sulfur oxygenase reductase activity // malolactic enzyme activity // NADPH:sulfur oxidoreductase activity // epoxyqueuosine reductase activity // molecular_function	Mm00618293_m1
537	537	537	537	1172.53	830.864	1001.69	960.188	1.04323	0.887444	0.934498	1601.32	1064.58	1332.95	960.188	1.38822	0.273754	0.43253	751.914	986.801	869.358	960.188	0.905403	0.516852	0.735477	main	TC0100001703.mm.2	NM_001033285	Cdc42bpa	CDC42 binding protein kinase alpha	NM_001033285	RefSeq	Mus musculus CDC42 binding protein kinase alpha (Cdc42bpa), mRNA.	FALSE	226751	Mm.259655	Q3UU96	chr1	GO:0000226 // GO:0006468 // GO:0007010 // GO:0007097 // GO:0016310 // GO:0016477 // GO:0031032 // GO:0031532 // GO:0035556 // GO:0051056 // GO:0006468 // GO:0006468 // GO:0016477 // GO:0031032 // GO:0031532 // GO:0031532 // GO:0016477 // GO:0031032	microtubule cytoskeleton organization // protein phosphorylation // cytoskeleton organization // nuclear migration // phosphorylation // cell migration // actomyosin structure organization // actin cytoskeleton reorganization // intracellular signal transduction // regulation of small GTPase mediated signal transduction // protein phosphorylation // protein phosphorylation // cell migration // ac…	GO:0005737 // GO:0005911 // GO:0031252 // GO:0042641 // GO:0070062 // GO:0042641 // GO:0070062 // GO:0042641 // GO:0070062	cytoplasm // cell-cell junction // cell leading edge // actomyosin // extracellular exosome // actomyosin // extracellular exosome // actomyosin // extracellular exosome	GO:0000166 // GO:0000287 // GO:0004672 // GO:0004674 // GO:0005524 // GO:0016301 // GO:0016740 // GO:0042802 // GO:0046872 // GO:0000287 // GO:0004674 // GO:0004674 // GO:0005524 // GO:0005524 // GO:0042802 // GO:0000287 // GO:0042802	nucleotide binding // magnesium ion binding // protein kinase activity // protein serine/threonine kinase activity // ATP binding // kinase activity // transferase activity // identical protein binding // metal ion binding // magnesium ion binding // protein serine/threonine kinase activity // protein serine/threonine kinase activity // ATP binding // ATP binding // identical protein binding // m…	Mm01322796_m1
539	539	539	539	1425.59	1712.98	1569.28	2065.09	0.759912	0.127817	0.284924	1608.82	1582.73	1595.78	2065.09	0.77274	0.0520598	0.178687	919.339	1169.71	1044.53	2065.09	0.505802	0.0363399	0.29987	main	TC0100001711.mm.2	NM_007415	Parp1	poly (ADP-ribose) polymerase family, member 1	NM_007415	RefSeq	Mus musculus poly (ADP-ribose) polymerase family, member 1 (Parp1), mRNA.	FALSE	11545	Mm.277779	P11103	chr1	GO:0000723 // GO:0006259 // GO:0006281 // GO:0006284 // GO:0006302 // GO:0006302 // GO:0006351 // GO:0006355 // GO:0006471 // GO:0006974 // GO:0007005 // GO:0007005 // GO:0007179 // GO:0010613 // GO:0016540 // GO:0023019 // GO:0032042 // GO:0032869 // GO:0034599 // GO:0036211 // GO:0040009 // GO:0042769 // GO:0043504 // GO:0045944 // GO:0048148 // GO:0060391 // GO:0070212 // GO:0070212 // GO:0071…	telomere maintenance // DNA metabolic process // DNA repair // base-excision repair // double-strand break repair // double-strand break repair // transcription, DNA-templated // regulation of transcription, DNA-templated // protein ADP-ribosylation // cellular response to DNA damage stimulus // mitochondrion organization // mitochondrion organization // transforming growth factor beta receptor s…	GO:0000784 // GO:0005634 // GO:0005634 // GO:0005634 // GO:0005635 // GO:0005654 // GO:0005667 // GO:0005730 // GO:0005730 // GO:0005737 // GO:0005739 // GO:0016020 // GO:0043234 // GO:0043234 // GO:0000784 // GO:0005634 // GO:0005634 // GO:0005635 // GO:0005667 // GO:0005730 // GO:0005730 // GO:0005739 // GO:0016020 // GO:0043234 // GO:0005635 // GO:0005667 // GO:0005739 // GO:0016020 // GO:0043…	nuclear chromosome, telomeric region // nucleus // nucleus // nucleus // nuclear envelope // nucleoplasm // transcription factor complex // nucleolus // nucleolus // cytoplasm // mitochondrion // membrane // protein complex // protein complex // nuclear chromosome, telomeric region // nucleus // nucleus // nuclear envelope // transcription factor complex // nucleolus // nucleolus // mitochondrion…	GO:0003677 // GO:0003682 // GO:0003950 // GO:0003950 // GO:0005515 // GO:0008134 // GO:0008270 // GO:0016740 // GO:0016757 // GO:0019899 // GO:0019901 // GO:0042802 // GO:0042826 // GO:0044822 // GO:0046872 // GO:0047485 // GO:0051287 // GO:0070412 // GO:1990404 // GO:0003950 // GO:0003950 // GO:0008134 // GO:0019899 // GO:0019901 // GO:0042802 // GO:0044822 // GO:0047485 // GO:0051287 // GO:0008…	DNA binding // chromatin binding // NAD+ ADP-ribosyltransferase activity // NAD+ ADP-ribosyltransferase activity // protein binding // transcription factor binding // zinc ion binding // transferase activity // transferase activity, transferring glycosyl groups // enzyme binding // protein kinase binding // identical protein binding // histone deacetylase binding // poly(A) RNA binding // metal i…	Mm00500153_m1
540	540	540	540	2608.72	2722.7	2665.71	2094.1	1.27296	0.307522	0.472627	2789.54	2597.31	2693.42	2094.1	1.2862	0.298015	0.455669	1597.88	1690.91	1644.4	2094.1	0.785253	0.362535	0.621466	main	TC0100001712.mm.2	NM_001103182	Lin9	lin-9 homolog (C. elegans)	NM_001103182	RefSeq	Mus musculus lin-9 homolog (C. elegans) (Lin9), transcript variant 1, mRNA.	FALSE	72568	Mm.275044	Q8C735	chr1	GO:0006351 // GO:0007049 // GO:0071897	transcription, DNA-templated // cell cycle // DNA biosynthetic process	GO:0005634 // GO:0005654 // GO:0017053 // GO:0005654 // GO:0005654	nucleus // nucleoplasm // transcriptional repressor complex // nucleoplasm // nucleoplasm	---	---	Mm00613516_m1
541	541	541	541	1720.05	1868.69	1794.37	1972.48	0.909703	0.41479	0.572258	1739.11	1553.5	1646.3	1972.48	0.834637	0.209653	0.364016	1263.43	1575.76	1419.59	1972.48	0.719698	0.13579	0.41957	main	TC0100001713.mm.2	NM_133225	Acbd3	acyl-Coenzyme A binding domain containing 3	NM_133225	RefSeq	Mus musculus acyl-Coenzyme A binding domain containing 3 (Acbd3), mRNA.	FALSE	170760	Mm.272981	Q8BMP6	chr1	GO:0006629 // GO:0006694 // GO:0006810	lipid metabolic process // steroid biosynthetic process // transport	GO:0000139 // GO:0005739 // GO:0005794 // GO:0016020 // GO:0016021 // GO:0000139 // GO:0005794 // GO:0005794 // GO:0016020 // GO:0016020	Golgi membrane // mitochondrion // Golgi apparatus // membrane // integral component of membrane // Golgi membrane // Golgi apparatus // Golgi apparatus // membrane // membrane	GO:0000062 // GO:0034237 // GO:0034237	fatty-acyl-CoA binding // protein kinase A regulatory subunit binding // protein kinase A regulatory subunit binding	Mm00804793_m1
542	542	542	542	2962.74	2245.81	2604.28	1457.26	1.78711	0.2144	0.382175	2394.06	2519.7	2456.88	1457.26	1.68596	0.213779	0.368227	1279.99	2138.99	1709.49	1457.26	1.17309	0.70747	0.859599	main	TC0100001720.mm.2	NM_145943	Sde2	SDE2 telomere maintenance homolog (S. pombe)	NM_145943	RefSeq	Mus musculus SDE2 telomere maintenance homolog (S. pombe) (Sde2), mRNA.	FALSE	208768	Mm.272625	Q8K1J5	chr1	GO:0008150	biological_process	GO:0005634 // GO:0005634	nucleus // nucleus	GO:0003674	molecular_function	Mm00524121_m1
544	544	544	544	1221.9	927.157	1074.53	527.145	2.0384	0.0365457	0.159867	1272.36	1241.45	1256.91	527.145	2.38436	0.00024664	0.0837736	515.4	589.483	552.442	527.145	1.04799	0.575967	0.777847	main	TC0100001722.mm.2	NM_133705	Pycr2	pyrroline-5-carboxylate reductase family, member 2	NM_133705	RefSeq	Mus musculus pyrroline-5-carboxylate reductase family, member 2 (Pycr2), mRNA.	FALSE	69051	Mm.274180	Q922Q4	chr1	GO:0006561 // GO:0008652 // GO:0055114 // GO:0034599 // GO:0055129	proline biosynthetic process // cellular amino acid biosynthetic process // oxidation-reduction process // cellular response to oxidative stress // L-proline biosynthetic process	GO:0005737 // GO:0005739	cytoplasm // mitochondrion	GO:0004735 // GO:0016491 // GO:0004735 // GO:0004735	pyrroline-5-carboxylate reductase activity // oxidoreductase activity // pyrroline-5-carboxylate reductase activity // pyrroline-5-carboxylate reductase activity	Mm05677739_s1
546	546	546	546	2727.42	2364.81	2546.11	4309.47	0.590819	0.15131	0.311154	2880.34	3357.23	3118.79	4309.47	0.723706	0.309048	0.465702	2015.42	1875.02	1945.22	4309.47	0.451383	0.0690209	0.345747	main	TC0100001724.mm.2	NM_144794	Tmem63a	transmembrane protein 63a	NM_144794	RefSeq	Mus musculus transmembrane protein 63a (Tmem63a), mRNA.	FALSE	208795	Mm.185518	Q91YT8	chr1	GO:0006810 // GO:0006811 // GO:0008150	transport // ion transport // biological_process	GO:0005764 // GO:0005765 // GO:0016020 // GO:0016021 // GO:0070062 // GO:0005765 // GO:0005765 // GO:0005765 // GO:0070062 // GO:0070062	lysosome // lysosomal membrane // membrane // integral component of membrane // extracellular exosome // lysosomal membrane // lysosomal membrane // lysosomal membrane // extracellular exosome // extracellular exosome	GO:0000166 // GO:0003674	nucleotide binding // molecular_function	Mm00522653_m1
548	548	548	548	17041.9	17102	17072	15198.2	1.12329	0.12685	0.283969	19370.9	14190.4	16780.6	15198.2	1.10412	0.641857	0.749764	9788.9	14856.2	12322.6	15198.2	0.810792	0.393866	0.646278	main	TC0100001730.mm.2	NM_030131	Cnih4	cornichon homolog 4 (Drosophila)	NM_030131	RefSeq	Mus musculus cornichon homolog 4 (Drosophila) (Cnih4), mRNA.	FALSE	98417	Mm.38229	Q9CX13	chr1	GO:0006810 // GO:0006888 // GO:0015031 // GO:0016192 // GO:0035556 // GO:0006888 // GO:0006888 // GO:0006888	transport // ER to Golgi vesicle-mediated transport // protein transport // vesicle-mediated transport // intracellular signal transduction // ER to Golgi vesicle-mediated transport // ER to Golgi vesicle-mediated transport // ER to Golgi vesicle-mediated transport	GO:0005783 // GO:0005793 // GO:0016020 // GO:0016021 // GO:0005783 // GO:0005783 // GO:0005783 // GO:0005793 // GO:0005793 // GO:0005793	endoplasmic reticulum // endoplasmic reticulum-Golgi intermediate compartment // membrane // integral component of membrane // endoplasmic reticulum // endoplasmic reticulum // endoplasmic reticulum // endoplasmic reticulum-Golgi intermediate compartment // endoplasmic reticulum-Golgi intermediate compartment // endoplasmic reticulum-Golgi intermediate compartment	GO:0031730 // GO:0031730 // GO:0031730	CCR5 chemokine receptor binding // CCR5 chemokine receptor binding // CCR5 chemokine receptor binding	Mm01318276_m1
551	551	551	551	4101.8	3396.38	3749.09	5369.18	0.698261	0.0614605	0.197517	3767.92	4327.15	4047.53	5369.18	0.753845	0.0546012	0.18191	3320.1	4148.71	3734.4	5369.18	0.695526	0.080427	0.357238	main	TC0100001740.mm.2	NM_012058	Srp9	signal recognition particle 9	NM_012058	RefSeq	Mus musculus signal recognition particle 9 (Srp9), mRNA.	FALSE	27058	Mm.303071	P49962	chr1	GO:0006614 // GO:0045900	SRP-dependent cotranslational protein targeting to membrane // negative regulation of translational elongation	GO:0005737 // GO:0005786 // GO:0030529 // GO:0048500 // GO:0070062 // GO:0070062 // GO:0070062	cytoplasm // signal recognition particle, endoplasmic reticulum targeting // ribonucleoprotein complex // signal recognition particle // extracellular exosome // extracellular exosome // extracellular exosome	GO:0003723 // GO:0008312	RNA binding // 7S RNA binding	Mm00726947_s1
552	552	552	552	495.101	343.957	419.529	285.428	1.46982	0.236159	0.404918	389.53	388.789	389.159	285.428	1.36342	0.138749	0.287039	237.131	281.463	259.297	285.428	0.908449	0.623782	0.807915	main	TC0100001745.mm.2	NM_173378	Trp53bp2	transformation related protein 53 binding protein 2	NM_173378	RefSeq	Mus musculus transformation related protein 53 binding protein 2 (Trp53bp2), mRNA.	FALSE	209456	Mm.287450	Q8CG79	chr1	GO:0006915 // GO:0007049 // GO:0007417 // GO:0007507 // GO:0009792 // GO:0010212 // GO:0072332 // GO:1900119 // GO:1901216 // GO:0072332 // GO:0072332 // GO:1900119 // GO:0072332 // GO:1900119 // GO:1901216	apoptotic process // cell cycle // central nervous system development // heart development // embryo development ending in birth or egg hatching // response to ionizing radiation // intrinsic apoptotic signaling pathway by p53 class mediator // positive regulation of execution phase of apoptosis // positive regulation of neuron death // intrinsic apoptotic signaling pathway by p53 class mediator …	GO:0005634 // GO:0005737 // GO:0048471 // GO:0005634 // GO:0005634 // GO:0005634 // GO:0005737 // GO:0005737 // GO:0005737 // GO:0048471 // GO:0048471	nucleus // cytoplasm // perinuclear region of cytoplasm // nucleus // nucleus // nucleus // cytoplasm // cytoplasm // cytoplasm // perinuclear region of cytoplasm // perinuclear region of cytoplasm	GO:0002039 // GO:0017124 // GO:0042802 // GO:0051059 // GO:0002039 // GO:0042802 // GO:0051059 // GO:0002039 // GO:0042802 // GO:0051059	p53 binding // SH3 domain binding // identical protein binding // NF-kappaB binding // p53 binding // identical protein binding // NF-kappaB binding // p53 binding // identical protein binding // NF-kappaB binding	Mm00557634_g1
556	556	556	556	9512.47	8468.83	8990.65	10362.9	0.867578	0.378892	0.540833	7984.75	8230.91	8107.83	10362.9	0.782388	0.160051	0.311782	3714.58	8121.14	5917.86	10362.9	0.571061	0.261315	0.538089	main	TC0100001755.mm.2	NM_181732	Aida	axin interactor, dorsalization associated	NM_181732	RefSeq	Mus musculus axin interactor, dorsalization associated (Aida), mRNA.	FALSE	108909	Mm.290502	Q8C4Q6	chr1	GO:0007275 // GO:0009953 // GO:0030178 // GO:0043496 // GO:0043508 // GO:0043508 // GO:0043508 // GO:0046329 // GO:0046329 // GO:0046329 // GO:0048264 // GO:2000016 // GO:0009953 // GO:0009953 // GO:0043508 // GO:0043508 // GO:0046329 // GO:0048264 // GO:2000016	multicellular organismal development // dorsal/ventral pattern formation // negative regulation of Wnt signaling pathway // regulation of protein homodimerization activity // negative regulation of JUN kinase activity // negative regulation of JUN kinase activity // negative regulation of JUN kinase activity // negative regulation of JNK cascade // negative regulation of JNK cascade // negative r…	GO:0005737	cytoplasm	GO:0005515 // GO:0019904	protein binding // protein domain specific binding	Mm01605365_g1
557	557	557	557	690.569	473.728	582.148	252.063	2.30954	0.0529936	0.185013	577.914	575.184	576.549	252.063	2.28732	0.00472702	0.0985229	405.692	448.732	427.212	252.063	1.69486	0.0202068	0.272745	main	TC0100001756.mm.2	NM_001277957	Taf1a	TATA box binding protein (Tbp)-associated factor, RNA polymerase I, A	NM_001277957	RefSeq	Mus musculus TATA box binding protein (Tbp)-associated factor, RNA polymerase I, A (Taf1a), transcript variant 3, mRNA.	FALSE	21339	Mm.383556	P97357	chr1	GO:0006351 // GO:0006355 // GO:0006360 // GO:0006360	transcription, DNA-templated // regulation of transcription, DNA-templated // transcription from RNA polymerase I promoter // transcription from RNA polymerase I promoter	GO:0000120 // GO:0005634 // GO:0005654 // GO:0015630 // GO:0043231 // GO:0000120 // GO:0005634 // GO:0005634 // GO:0005654 // GO:0005654 // GO:0015630 // GO:0043231	RNA polymerase I transcription factor complex // nucleus // nucleoplasm // microtubule cytoskeleton // intracellular membrane-bounded organelle // RNA polymerase I transcription factor complex // nucleus // nucleus // nucleoplasm // nucleoplasm // microtubule cytoskeleton // intracellular membrane-bounded organelle	GO:0003677 // GO:0005515	DNA binding // protein binding	Mm00498829_m1
559	559	559	559	1294.66	1822.67	1558.66	2897.92	0.537857	0.0874659	0.232478	1974.3	1673.86	1824.08	2897.92	0.629444	0.0728508	0.206296	1718.62	1864.42	1791.52	2897.92	0.61821	0.0497718	0.317712	main	TC0100001765.mm.2	NM_022019	Dusp10	dual specificity phosphatase 10	NM_022019	RefSeq	Mus musculus dual specificity phosphatase 10 (Dusp10), mRNA.	FALSE	63953	Mm.404024	Q9ESS0	chr1	GO:0000188 // GO:0002819 // GO:0006470 // GO:0016311 // GO:0032496 // GO:0032873 // GO:0043508 // GO:0044387 // GO:0045088 // GO:0046329 // GO:0048709 // GO:0048715 // GO:0060266 // GO:0090335 // GO:0000188 // GO:0000188 // GO:0000188 // GO:0006470 // GO:0006470 // GO:0006470 // GO:0010033 // GO:0035335 // GO:0048715	inactivation of MAPK activity // regulation of adaptive immune response // protein dephosphorylation // dephosphorylation // response to lipopolysaccharide // negative regulation of stress-activated MAPK cascade // negative regulation of JUN kinase activity // negative regulation of protein kinase activity by regulation of protein phosphorylation // regulation of innate immune response // negativ…	GO:0005634 // GO:0005654 // GO:0005737 // GO:0005794 // GO:0005654 // GO:0005654 // GO:0005794 // GO:0005794	nucleus // nucleoplasm // cytoplasm // Golgi apparatus // nucleoplasm // nucleoplasm // Golgi apparatus // Golgi apparatus	GO:0004721 // GO:0004725 // GO:0008138 // GO:0016787 // GO:0016791 // GO:0017017 // GO:0033549 // GO:0008138 // GO:0008138 // GO:0016791 // GO:0016791 // GO:0033549 // GO:0033549 // GO:0033549	phosphoprotein phosphatase activity // protein tyrosine phosphatase activity // protein tyrosine/serine/threonine phosphatase activity // hydrolase activity // phosphatase activity // MAP kinase tyrosine/serine/threonine phosphatase activity // MAP kinase phosphatase activity // protein tyrosine/serine/threonine phosphatase activity // protein tyrosine/serine/threonine phosphatase activity // pho…	Mm00517678_m1
560	560	560	560	1164.51	641.426	902.967	582.07	1.5513	0.316378	0.481479	992.28	936.344	964.312	582.07	1.65669	0.00395611	0.0985229	598.933	723.673	661.303	582.07	1.13612	0.325934	0.592353	main	TC0100001779.mm.2	NM_001163754	Rab3gap2	RAB3 GTPase activating protein subunit 2	NM_001163754	RefSeq	Mus musculus RAB3 GTPase activating protein subunit 2 (Rab3gap2), mRNA.	FALSE	98732	Mm.275841	Q8BMG7	chr1	GO:0043087 // GO:0043547 // GO:0097051 // GO:1903061 // GO:1903373 // GO:2000786 // GO:0043087 // GO:0043087 // GO:0043547 // GO:0097051 // GO:1903061 // GO:1903061 // GO:1903373 // GO:2000786 // GO:2000786 // GO:0097051 // GO:1903061 // GO:1903373 // GO:2000786	regulation of GTPase activity // positive regulation of GTPase activity // establishment of protein localization to endoplasmic reticulum membrane // positive regulation of protein lipidation // positive regulation of endoplasmic reticulum tubular network organization // positive regulation of autophagosome assembly // regulation of GTPase activity // regulation of GTPase activity // positive reg…	GO:0005737 // GO:0005886 // GO:0043234 // GO:0005737 // GO:0005737 // GO:0005886 // GO:0043234 // GO:0005886 // GO:0043234	cytoplasm // plasma membrane // protein complex // cytoplasm // cytoplasm // plasma membrane // protein complex // plasma membrane // protein complex	GO:0005096 // GO:0017112 // GO:0017137 // GO:0030234 // GO:0046982 // GO:0017112 // GO:0017137 // GO:0030234 // GO:0046982 // GO:0017112 // GO:0017137	GTPase activator activity // Rab guanyl-nucleotide exchange factor activity // Rab GTPase binding // enzyme regulator activity // protein heterodimerization activity // Rab guanyl-nucleotide exchange factor activity // Rab GTPase binding // enzyme regulator activity // protein heterodimerization activity // Rab guanyl-nucleotide exchange factor activity // Rab GTPase binding	Mm00554133_m1
561	561	561	561	276.362	274.935	275.649	310.046	0.889057	0.57209	0.706191	303.518	385.063	344.29	310.046	1.11045	0.633001	0.74296	236.484	193.126	214.805	310.046	0.692818	0.194273	0.477884	main	TC0100001786.mm.2	NM_011794	Bpnt1	bisphosphate 3-nucleotidase 1	NM_011794	RefSeq	Mus musculus bisphosphate 3-nucleotidase 1 (Bpnt1), mRNA.	FALSE	23827	Mm.227549	Q9Z0S1	chr1	GO:0006139 // GO:0016311 // GO:0046854 // GO:0006139 // GO:0016311 // GO:0016311	nucleobase-containing compound metabolic process // dephosphorylation // phosphatidylinositol phosphorylation // nucleobase-containing compound metabolic process // dephosphorylation // dephosphorylation	GO:0005737 // GO:0070062 // GO:0005737 // GO:0070062 // GO:0070062	cytoplasm // extracellular exosome // cytoplasm // extracellular exosome // extracellular exosome	GO:0000287 // GO:0004441 // GO:0008441 // GO:0008441 // GO:0016787 // GO:0046872 // GO:0000287 // GO:0008441	magnesium ion binding // inositol-1,4-bisphosphate 1-phosphatase activity // 3'(2'),5'-bisphosphate nucleotidase activity // 3'(2'),5'-bisphosphate nucleotidase activity // hydrolase activity // metal ion binding // magnesium ion binding // 3'(2'),5'-bisphosphate nucleotidase activity	Mm00657287_mH
562	562	562	562	141727	127989	134858	75603.8	1.78375	0.0112544	0.11572	125706	124614	125160	75603.8	1.65547	0.00485118	0.0989896	84472.7	114065	99268.6	75603.8	1.31301	0.231749	0.514216	main	TC0100001787.mm.2	NM_029735	Eprs	glutamyl-prolyl-tRNA synthetase	NM_029735	RefSeq	Mus musculus glutamyl-prolyl-tRNA synthetase (Eprs), mRNA.	FALSE	107508	Mm.154511	Q8CGC7	chr1	GO:0006412 // GO:0006417 // GO:0006418 // GO:0006424 // GO:0006433 // GO:0008152 // GO:0017148 // GO:0017148 // GO:0043039 // GO:0071346 // GO:0071346 // GO:0017148 // GO:0017148 // GO:0071346 // GO:0071346	translation // regulation of translation // tRNA aminoacylation for protein translation // glutamyl-tRNA aminoacylation // prolyl-tRNA aminoacylation // metabolic process // negative regulation of translation // negative regulation of translation // tRNA aminoacylation // cellular response to interferon-gamma // cellular response to interferon-gamma // negative regulation of translation // negati…	GO:0005737 // GO:0016020 // GO:0017101 // GO:0030529 // GO:0097452 // GO:0016020 // GO:0016020 // GO:0030529 // GO:0030529	cytoplasm // membrane // aminoacyl-tRNA synthetase multienzyme complex // ribonucleoprotein complex // GAIT complex // membrane // membrane // ribonucleoprotein complex // ribonucleoprotein complex	GO:0000166 // GO:0003723 // GO:0003824 // GO:0004812 // GO:0004818 // GO:0004827 // GO:0005524 // GO:0016874 // GO:0016876 // GO:0035613 // GO:0051020 // GO:0035613 // GO:0035613 // GO:0035613 // GO:0051020 // GO:0051020	nucleotide binding // RNA binding // catalytic activity // aminoacyl-tRNA ligase activity // glutamate-tRNA ligase activity // proline-tRNA ligase activity // ATP binding // ligase activity // ligase activity, forming aminoacyl-tRNA and related compounds // RNA stem-loop binding // GTPase binding // RNA stem-loop binding // RNA stem-loop binding // RNA stem-loop binding // GTPase binding // GTPas…	Mm01315460_m1
565	565	565	565	115.668	116.715	116.191	139.418	0.833403	0.521592	0.664156	114.069	150.531	132.3	139.418	0.948943	0.886612	0.927875	94.2905	107.95	101.12	139.418	0.725302	0.302318	0.572832	main	TC0100001804.mm.2	NM_026367	Gpatch2	G patch domain containing 2	NM_026367	RefSeq	Mus musculus G patch domain containing 2 (Gpatch2), mRNA.	FALSE	67769	Mm.138321	Q7TQC7	chr1	GO:0010923 // GO:0010923 // GO:0010923 // GO:0010923	negative regulation of phosphatase activity // negative regulation of phosphatase activity // negative regulation of phosphatase activity // negative regulation of phosphatase activity	GO:0005634 // GO:0005575 // GO:0005730 // GO:0016607	nucleus // cellular_component // nucleolus // nuclear speck	GO:0003676 // GO:0003674	nucleic acid binding // molecular_function	Mm01320023_g1
568	568	568	568	2304.68	1838.2	2071.44	1891.71	1.09501	0.722007	0.819227	2008.11	2343.22	2175.67	1891.71	1.15011	0.604146	0.721044	1590.04	1599.47	1594.75	1891.71	0.843023	0.676064	0.84201	main	TC0100001821.mm.2	NM_008976	Ptpn14	protein tyrosine phosphatase, non-receptor type 14	NM_008976	RefSeq	Mus musculus protein tyrosine phosphatase, non-receptor type 14 (Ptpn14), mRNA.	FALSE	19250	Mm.4498	Q62130	chr1	GO:0001946 // GO:0001946 // GO:0006351 // GO:0006355 // GO:0006470 // GO:0008285 // GO:0016311 // GO:0035335 // GO:0046825 // GO:0001946 // GO:0001946 // GO:0008285 // GO:0008285 // GO:0035335 // GO:0046825 // GO:0046825 // GO:0046825 // GO:1903506	lymphangiogenesis // lymphangiogenesis // transcription, DNA-templated // regulation of transcription, DNA-templated // protein dephosphorylation // negative regulation of cell proliferation // dephosphorylation // peptidyl-tyrosine dephosphorylation // regulation of protein export from nucleus // lymphangiogenesis // lymphangiogenesis // negative regulation of cell proliferation // negative regu…	GO:0005634 // GO:0005654 // GO:0005737 // GO:0005856 // GO:0005634 // GO:0005634 // GO:0005634 // GO:0005654 // GO:0005654 // GO:0005737 // GO:0005737 // GO:0005737	nucleus // nucleoplasm // cytoplasm // cytoskeleton // nucleus // nucleus // nucleus // nucleoplasm // nucleoplasm // cytoplasm // cytoplasm // cytoplasm	GO:0003712 // GO:0004721 // GO:0004725 // GO:0016787 // GO:0016791 // GO:0030971 // GO:0003712 // GO:0003712 // GO:0003712 // GO:0004725 // GO:0004725 // GO:0004725 // GO:0030971 // GO:0030971	transcription cofactor activity // phosphoprotein phosphatase activity // protein tyrosine phosphatase activity // hydrolase activity // phosphatase activity // receptor tyrosine kinase binding // transcription cofactor activity // transcription cofactor activity // transcription cofactor activity // protein tyrosine phosphatase activity // protein tyrosine phosphatase activity // protein tyrosin…	Mm00501205_m1
569	569	569	569	1793.27	1460.38	1626.82	1094.64	1.48617	0.0934888	0.240721	1519.44	1634.12	1576.78	1094.64	1.44046	0.052096	0.178687	1050.81	1762.29	1406.55	1094.64	1.28495	0.499997	0.724756	main	TC0100001831.mm.2	NM_001199020	Angel2	angel homolog 2 (Drosophila)	NM_001199020	RefSeq	Mus musculus angel homolog 2 (Drosophila) (Angel2), transcript variant 2, mRNA.	FALSE	52477	Mm.289914	Q8K1C0	chr1	GO:0045930 // GO:0070935 // GO:0045930 // GO:0070935	negative regulation of mitotic cell cycle // 3'-UTR-mediated mRNA stabilization // negative regulation of mitotic cell cycle // 3'-UTR-mediated mRNA stabilization	GO:0005737 // GO:0015030 // GO:0005737 // GO:0015030	cytoplasm // Cajal body // cytoplasm // Cajal body	GO:0003730 // GO:0003730	mRNA 3'-UTR binding // mRNA 3'-UTR binding	Mm00517548_m1
570	570	570	570	76.4356	54.6853	65.5605	62.9675	1.04118	0.887783	0.934498	70.6928	59.965	65.3289	62.9675	1.0375	0.782285	0.854915	63.3297	60.0699	61.6998	62.9675	0.979868	0.861399	0.938773	main	TC0100001833.mm.2	NR_027298	A230020J21Rik	RIKEN cDNA A230020J21 gene	NR_027298	RefSeq	Mus musculus RIKEN cDNA A230020J21 gene (A230020J21Rik), long non-coding RNA.	FALSE	100125339	Mm.472263	Q8CAM2	chr1	---	---	---	---	---	---	Mm03681945_m1
572	572	572	572	1150.36	1111.63	1130.99	649.061	1.74251	0.118974	0.274776	927.616	1100.89	1014.25	649.061	1.56265	0.185871	0.338312	532.692	828.214	680.453	649.061	1.04837	0.89395	0.953836	main	TC0100001836.mm.2	NM_198654	Nsl1	NSL1, MIND kinetochore complex component, homolog (S. cerevisiae)	NM_198654	RefSeq	Mus musculus NSL1, MIND kinetochore complex component, homolog (S. cerevisiae) (Nsl1), mRNA.	FALSE	381318	Mm.32504	Q8K305	chr1	GO:0007049 // GO:0007059 // GO:0007067 // GO:0051301 // GO:0008150	cell cycle // chromosome segregation // mitotic nuclear division // cell division // biological_process	GO:0000444 // GO:0000775 // GO:0000776 // GO:0005634 // GO:0005694 // GO:0000444 // GO:0000444 // GO:0000777 // GO:0000444	MIS12/MIND type complex // chromosome, centromeric region // kinetochore // nucleus // chromosome // MIS12/MIND type complex // MIS12/MIND type complex // condensed chromosome kinetochore // MIS12/MIND type complex	GO:0003674	molecular_function	Mm01318268_m1
574	574	574	574	634.007	558.664	596.336	312.113	1.91064	0.0124165	0.11798	653.849	707.846	680.848	312.113	2.18141	0.00466016	0.0985229	239.785	434.121	336.953	312.113	1.07959	0.920285	0.964521	main	TC0100001844.mm.2	NM_025864	Tmem206	transmembrane protein 206	NM_025864	RefSeq	Mus musculus transmembrane protein 206 (Tmem206), mRNA.	FALSE	66950	Mm.236300	Q9D771	chr1	GO:0008150	biological_process	GO:0009986 // GO:0016020 // GO:0016021 // GO:0009986 // GO:0009986	cell surface // membrane // integral component of membrane // cell surface // cell surface	GO:0003674	molecular_function	Mm00482271_m1
575	575	575	575	4594.36	5345.42	4969.89	3594.02	1.38282	0.126174	0.283494	3924.22	4516.59	4220.4	3594.02	1.17429	0.322043	0.477488	3512.74	3765.78	3639.26	3594.02	1.01259	0.889071	0.95137	main	TC0100001853.mm.2	NM_178632	Ints7	integrator complex subunit 7	NM_178632	RefSeq	Mus musculus integrator complex subunit 7 (Ints7), transcript variant 1, mRNA.	FALSE	77065	Mm.338175	Q7TQK1	chr1	GO:0000077 // GO:0006974 // GO:0016180 // GO:0071479 // GO:0000077 // GO:0016180 // GO:0016180 // GO:0071479	DNA damage checkpoint // cellular response to DNA damage stimulus // snRNA processing // cellular response to ionizing radiation // DNA damage checkpoint // snRNA processing // snRNA processing // cellular response to ionizing radiation	GO:0005634 // GO:0005694 // GO:0032039 // GO:0005694 // GO:0005694 // GO:0032039 // GO:0032039	nucleus // chromosome // integrator complex // chromosome // chromosome // integrator complex // integrator complex	GO:0003674	molecular_function	Mm00812571_m1
576	576	576	576	4241.61	4509.22	4375.41	4023.45	1.08748	0.269696	0.438092	5382.33	4994.22	5188.27	4023.45	1.28951	0.0511132	0.177804	3260.97	4785.9	4023.43	4023.45	0.999995	0.938523	0.97261	main	TC0100001855.mm.2	NM_001134829	Lpgat1	lysophosphatidylglycerol acyltransferase 1	NM_001134829	RefSeq	Mus musculus lysophosphatidylglycerol acyltransferase 1 (Lpgat1), transcript variant 1, mRNA.	FALSE	226856	Mm.277958	Q91YX5	chr1	GO:0006629 // GO:0008152 // GO:0008654 // GO:0008150	lipid metabolic process // metabolic process // phospholipid biosynthetic process // biological_process	GO:0005737 // GO:0005783 // GO:0016020 // GO:0016021 // GO:0005575 // GO:0005737 // GO:0005789 // GO:0016020 // GO:0016020 // GO:0005737	cytoplasm // endoplasmic reticulum // membrane // integral component of membrane // cellular_component // cytoplasm // endoplasmic reticulum membrane // membrane // membrane // cytoplasm	GO:0004147 // GO:0004772 // GO:0008080 // GO:0008374 // GO:0008951 // GO:0016406 // GO:0016407 // GO:0016408 // GO:0016409 // GO:0016410 // GO:0016411 // GO:0016412 // GO:0016413 // GO:0016414 // GO:0016415 // GO:0016416 // GO:0016417 // GO:0016418 // GO:0016419 // GO:0016420 // GO:0016454 // GO:0016740 // GO:0016746 // GO:0016748 // GO:0016749 // GO:0016750 // GO:0016751 // GO:0016752 // GO:0016…	dihydrolipoamide branched chain acyltransferase activity // sterol O-acyltransferase activity // N-acetyltransferase activity // O-acyltransferase activity // palmitoleoyl [acyl-carrier-protein]-dependent acyltransferase activity // carnitine O-acyltransferase activity // acetyltransferase activity // C-acyltransferase activity // palmitoyltransferase activity // N-acyltransferase activity // acy…	Mm00549281_m1
577	577	577	577	3517.64	3119.89	3318.76	5481.87	0.605407	0.0351171	0.156614	3672.3	3730.65	3701.48	5481.87	0.675221	0.0358445	0.159321	3458.98	3585.13	3522.05	5481.87	0.642491	0.0297311	0.286609	main	TC0100001858.mm.2	NM_010892	Nek2	NIMA (never in mitosis gene a)-related expressed kinase 2	NM_010892	RefSeq	Mus musculus NIMA (never in mitosis gene a)-related expressed kinase 2 (Nek2), mRNA.	FALSE	18005	Mm.33773	O35942	chr1	GO:0000070 // GO:0001824 // GO:0006468 // GO:0006468 // GO:0007049 // GO:0007059 // GO:0007059 // GO:0007067 // GO:0016310 // GO:0043392 // GO:0046777 // GO:0051299 // GO:0051301 // GO:0051321 // GO:0051988 // GO:0090307 // GO:1903126 // GO:0006468 // GO:0006468 // GO:0007059 // GO:0007059 // GO:0046777 // GO:0046777 // GO:0046777 // GO:0051299 // GO:0051299 // GO:0051988 // GO:0051988 // GO:0051…	mitotic sister chromatid segregation // blastocyst development // protein phosphorylation // protein phosphorylation // cell cycle // chromosome segregation // chromosome segregation // mitotic nuclear division // phosphorylation // negative regulation of DNA binding // protein autophosphorylation // centrosome separation // cell division // meiotic cell cycle // regulation of attachment of spind…	GO:0000775 // GO:0000776 // GO:0000794 // GO:0000922 // GO:0005634 // GO:0005694 // GO:0005737 // GO:0005813 // GO:0005856 // GO:0005874 // GO:0030496 // GO:0043234 // GO:0045171 // GO:0000776 // GO:0000776 // GO:0000777 // GO:0000922 // GO:0005634 // GO:0005634 // GO:0005730 // GO:0005737 // GO:0005737 // GO:0005813 // GO:0005813 // GO:0005815 // GO:0043234 // GO:0043234 // GO:0045171 // GO:0045…	chromosome, centromeric region // kinetochore // condensed nuclear chromosome // spindle pole // nucleus // chromosome // cytoplasm // centrosome // cytoskeleton // microtubule // midbody // protein complex // intercellular bridge // kinetochore // kinetochore // condensed chromosome kinetochore // spindle pole // nucleus // nucleus // nucleolus // cytoplasm // cytoplasm // centrosome // centroso…	GO:0000166 // GO:0004672 // GO:0004672 // GO:0004674 // GO:0005515 // GO:0005524 // GO:0016301 // GO:0016740 // GO:0019903 // GO:0046872 // GO:0004672 // GO:0004672 // GO:0004674 // GO:0004674 // GO:0019903 // GO:0019903	nucleotide binding // protein kinase activity // protein kinase activity // protein serine/threonine kinase activity // protein binding // ATP binding // kinase activity // transferase activity // protein phosphatase binding // metal ion binding // protein kinase activity // protein kinase activity // protein serine/threonine kinase activity // protein serine/threonine kinase activity // protein …	Mm00440460_g1
578	578	578	578	567.331	489.316	528.324	240.852	2.19357	0.0216725	0.134736	565.322	483.345	524.334	240.852	2.177	0.0231233	0.137506	518.466	493.707	506.087	240.852	2.10124	0.0157721	0.265573	main	TC0100001859.mm.2	NM_009579	Slc30a1	solute carrier family 30 (zinc transporter), member 1	NM_009579	RefSeq	Mus musculus solute carrier family 30 (zinc transporter), member 1 (Slc30a1), mRNA.	FALSE	22782	Mm.9024	Q60738	chr1	GO:0001701 // GO:0006810 // GO:0006811 // GO:0006812 // GO:0006829 // GO:0006829 // GO:0006874 // GO:0006882 // GO:0006882 // GO:0010043 // GO:0046929 // GO:0055085 // GO:0061088 // GO:0070509 // GO:0070574 // GO:0071577 // GO:0071584 // GO:0071585 // GO:0090281 // GO:0006829 // GO:0006829 // GO:0010043 // GO:0046929 // GO:0061088 // GO:0070509 // GO:0070574 // GO:0071577 // GO:0071585	in utero embryonic development // transport // ion transport // cation transport // zinc II ion transport // zinc II ion transport // cellular calcium ion homeostasis // cellular zinc ion homeostasis // cellular zinc ion homeostasis // response to zinc ion // negative regulation of neurotransmitter secretion // transmembrane transport // regulation of sequestering of zinc ion // calcium ion impor…	GO:0005737 // GO:0005783 // GO:0005794 // GO:0005886 // GO:0016020 // GO:0016021 // GO:0030315 // GO:0031965 // GO:0005737 // GO:0005737 // GO:0005783 // GO:0005783 // GO:0005794 // GO:0005794 // GO:0005886 // GO:0005886 // GO:0016021 // GO:0030315 // GO:0031965 // GO:0031965	cytoplasm // endoplasmic reticulum // Golgi apparatus // plasma membrane // membrane // integral component of membrane // T-tubule // nuclear membrane // cytoplasm // cytoplasm // endoplasmic reticulum // endoplasmic reticulum // Golgi apparatus // Golgi apparatus // plasma membrane // plasma membrane // integral component of membrane // T-tubule // nuclear membrane // nuclear membrane	GO:0005385 // GO:0008324 // GO:0019855 // GO:0019855 // GO:0005385 // GO:0005385 // GO:0019855	zinc ion transmembrane transporter activity // cation transmembrane transporter activity // calcium channel inhibitor activity // calcium channel inhibitor activity // zinc ion transmembrane transporter activity // zinc ion transmembrane transporter activity // calcium channel inhibitor activity	Mm00437377_m1
582	582	582	582	330.854	251.829	291.341	223.067	1.30607	0.203144	0.369935	393.772	366.248	380.01	223.067	1.70357	0.0063697	0.101462	238.445	269.003	253.724	223.067	1.13743	0.186817	0.471458	main	TC0100001877.mm.2	NM_008882	Plxna2	plexin A2	NM_008882	RefSeq	Mus musculus plexin A2 (Plxna2), mRNA.	FALSE	18845	Mm.2251	P70207	chr1	GO:0007165 // GO:0007166 // GO:0021785 // GO:0021935 // GO:0030334 // GO:0048841 // GO:0051642 // GO:0071526 // GO:1902287 // GO:0001756 // GO:0021785 // GO:0021915 // GO:0048841 // GO:0060037 // GO:0060174 // GO:0071526 // GO:1902287	signal transduction // cell surface receptor signaling pathway // branchiomotor neuron axon guidance // cerebellar granule cell precursor tangential migration // regulation of cell migration // regulation of axon extension involved in axon guidance // centrosome localization // semaphorin-plexin signaling pathway // semaphorin-plexin signaling pathway involved in axon guidance // somitogenesis //…	GO:0002116 // GO:0005886 // GO:0005887 // GO:0016020 // GO:0016021 // GO:0002116 // GO:0005886	semaphorin receptor complex // plasma membrane // integral component of plasma membrane // membrane // integral component of membrane // semaphorin receptor complex // plasma membrane	GO:0017154 // GO:0017154 // GO:0017154 // GO:0017154	semaphorin receptor activity // semaphorin receptor activity // semaphorin receptor activity // semaphorin receptor activity	Mm00801925_m1
587	587	587	587	1266.46	1110.79	1188.62	1002.28	1.18592	0.184601	0.34799	1496.52	1154.69	1325.61	1002.28	1.32259	0.192076	0.345219	749.143	1114.2	931.671	1002.28	0.92955	0.701199	0.856638	main	TC0100001909.mm.2	NM_001177658	Mrpl15	mitochondrial ribosomal protein L15	NM_001177658	RefSeq	Mus musculus mitochondrial ribosomal protein L15 (Mrpl15), transcript variant 1, mRNA.	FALSE	27395	Mm.182927	Q9CPR5	chr1	GO:0000002 // GO:0006412 // GO:0006412 // GO:0006412	mitochondrial genome maintenance // translation // translation // translation	GO:0005739 // GO:0005739 // GO:0005762 // GO:0005840 // GO:0015934 // GO:0030529 // GO:0005739 // GO:0005739 // GO:0005762	mitochondrion // mitochondrion // mitochondrial large ribosomal subunit // ribosome // large ribosomal subunit // ribonucleoprotein complex // mitochondrion // mitochondrion // mitochondrial large ribosomal subunit	GO:0003735 // GO:0044822 // GO:0003735 // GO:0003735 // GO:0044822 // GO:0044822	structural constituent of ribosome // poly(A) RNA binding // structural constituent of ribosome // structural constituent of ribosome // poly(A) RNA binding // poly(A) RNA binding	Mm01233663_m1
592	592	592	592	1493.03	1457.87	1475.45	1223.42	1.20601	0.307098	0.472229	1695.08	1639.83	1667.46	1223.42	1.36295	0.159637	0.311413	1258.46	1760.05	1509.26	1223.42	1.23364	0.450079	0.689383	main	TC0100001943.mm.2	NM_008651	Mybl1	myeloblastosis oncogene-like 1	NM_008651	RefSeq	Mus musculus myeloblastosis oncogene-like 1 (Mybl1), transcript variant 1, mRNA.	FALSE	17864	Mm.479	P51960	chr1	GO:0006351 // GO:0006355 // GO:0006366 // GO:0045944 // GO:0006366 // GO:0045944	transcription, DNA-templated // regulation of transcription, DNA-templated // transcription from RNA polymerase II promoter // positive regulation of transcription from RNA polymerase II promoter // transcription from RNA polymerase II promoter // positive regulation of transcription from RNA polymerase II promoter	GO:0005634 // GO:0005654	nucleus // nucleoplasm	GO:0000978 // GO:0001077 // GO:0003677 // GO:0000978 // GO:0001077	RNA polymerase II core promoter proximal region sequence-specific DNA binding // transcriptional activator activity, RNA polymerase II core promoter proximal region sequence-specific binding // DNA binding // RNA polymerase II core promoter proximal region sequence-specific DNA binding // transcriptional activator activity, RNA polymerase II core promoter proximal region sequence-specific binding	Mm00485327_m1
593	593	593	593	2455.07	2113.5	2284.28	1888.39	1.20965	0.248779	0.418537	2654.36	2845.82	2750.09	1888.39	1.45632	0.0618026	0.19208	1758.45	2234.88	1996.66	1888.39	1.05734	0.76044	0.888344	main	TC0100001944.mm.2	NM_173443	Vcpip1	valosin containing protein (p97)/p47 complex interacting protein 1	NM_173443	RefSeq	Mus musculus valosin containing protein (p97)/p47 complex interacting protein 1 (Vcpip1), mRNA.	FALSE	70675	Mm.274493	Q8CDG3	chr1	GO:0006508 // GO:0007030 // GO:0007067 // GO:0016320 // GO:0016567 // GO:0035871 // GO:0071108 // GO:0090168 // GO:0016567 // GO:0035871 // GO:0035871 // GO:0071108 // GO:0071108	proteolysis // Golgi organization // mitotic nuclear division // endoplasmic reticulum membrane fusion // protein ubiquitination // protein K11-linked deubiquitination // protein K48-linked deubiquitination // Golgi reassembly // protein ubiquitination // protein K11-linked deubiquitination // protein K11-linked deubiquitination // protein K48-linked deubiquitination // protein K48-linked deubiqu…	GO:0005737 // GO:0005783 // GO:0005794 // GO:0005737 // GO:0005795	cytoplasm // endoplasmic reticulum // Golgi apparatus // cytoplasm // Golgi stack	GO:0004843 // GO:0008233 // GO:0008234 // GO:0016787 // GO:0004843 // GO:0004843	ubiquitin-specific protease activity // peptidase activity // cysteine-type peptidase activity // hydrolase activity // ubiquitin-specific protease activity // ubiquitin-specific protease activity	Mm00557928_m1
596	596	596	596	6645.03	5727.08	6186.06	5379.47	1.14994	0.213971	0.38178	6510.4	5903.54	6206.97	5379.47	1.15383	0.111164	0.253744	4010.96	4900.43	4455.69	5379.47	0.828277	0.197392	0.481516	main	TC0100001952.mm.2	NM_001277101	Cops5	COP9 (constitutive photomorphogenic) homolog, subunit 5 (Arabidopsis thaliana)	NM_001277101	RefSeq	Mus musculus COP9 (constitutive photomorphogenic) homolog, subunit 5 (Arabidopsis thaliana) (Cops5), transcript variant 2, mRNA.	FALSE	26754	Mm.402384	O35864	chr1	GO:0000338 // GO:0006355 // GO:0006508 // GO:0010388 // GO:0016579 // GO:0045944 // GO:0046328 // GO:0051726 // GO:1903894 // GO:1990182 // GO:0000338 // GO:0000338 // GO:0010388 // GO:0010388 // GO:0016579 // GO:0016579 // GO:0045944 // GO:0045944 // GO:0046328 // GO:0046328 // GO:1903894 // GO:1903894 // GO:1990182 // GO:1990182	protein deneddylation // regulation of transcription, DNA-templated // proteolysis // cullin deneddylation // protein deubiquitination // positive regulation of transcription from RNA polymerase II promoter // regulation of JNK cascade // regulation of cell cycle // regulation of IRE1-mediated unfolded protein response // exosomal secretion // protein deneddylation // protein deneddylation // cul…	GO:0005623 // GO:0005634 // GO:0005654 // GO:0005667 // GO:0005737 // GO:0008021 // GO:0008180 // GO:0008180 // GO:0030054 // GO:0031410 // GO:0045202 // GO:0005634 // GO:0005634 // GO:0005654 // GO:0005654 // GO:0005737 // GO:0005737 // GO:0008021 // GO:0008021 // GO:0008180 // GO:0008180 // GO:0048471	cell // nucleus // nucleoplasm // transcription factor complex // cytoplasm // synaptic vesicle // COP9 signalosome // COP9 signalosome // cell junction // cytoplasmic vesicle // synapse // nucleus // nucleus // nucleoplasm // nucleoplasm // cytoplasm // cytoplasm // synaptic vesicle // synaptic vesicle // COP9 signalosome // COP9 signalosome // perinuclear region of cytoplasm	GO:0003713 // GO:0004843 // GO:0005515 // GO:0008233 // GO:0008234 // GO:0008237 // GO:0016787 // GO:0046872 // GO:0004843 // GO:0004843 // GO:0008237 // GO:0008237	transcription coactivator activity // ubiquitin-specific protease activity // protein binding // peptidase activity // cysteine-type peptidase activity // metallopeptidase activity // hydrolase activity // metal ion binding // ubiquitin-specific protease activity // ubiquitin-specific protease activity // metallopeptidase activity // metallopeptidase activity	Mm00489067_m1
597	597	597	597	11914.4	10490.6	11202.5	7405.63	1.5127	0.0701176	0.209236	11124.6	10995	11059.8	7405.63	1.49343	0.0534789	0.180059	6240.68	11191.5	8716.08	7405.63	1.17695	0.722791	0.868277	main	TC0100001955.mm.2	NM_001102430	Arfgef1	ADP-ribosylation factor guanine nucleotide-exchange factor 1(brefeldin A-inhibited)	NM_001102430	RefSeq	Mus musculus ADP-ribosylation factor guanine nucleotide-exchange factor 1(brefeldin A-inhibited) (Arfgef1), mRNA.	FALSE	211673	Mm.229141	G3X9K3	chr1	GO:0006810 // GO:0007030 // GO:0010256 // GO:0015031 // GO:0016192 // GO:0030837 // GO:0031175 // GO:0032012 // GO:0034260 // GO:0043547 // GO:0051897 // GO:0090284 // GO:0090303 // GO:2000114 // GO:0007030 // GO:0007030 // GO:0007030 // GO:0010256 // GO:0010256 // GO:0010256 // GO:0016192 // GO:0030837 // GO:0030837 // GO:0030837 // GO:0031175 // GO:0034260 // GO:0034260 // GO:0034260 // GO:0043…	transport // Golgi organization // endomembrane system organization // protein transport // vesicle-mediated transport // negative regulation of actin filament polymerization // neuron projection development // regulation of ARF protein signal transduction // negative regulation of GTPase activity // positive regulation of GTPase activity // positive regulation of protein kinase B signaling // po…	GO:0000139 // GO:0005634 // GO:0005654 // GO:0005730 // GO:0005737 // GO:0005794 // GO:0005802 // GO:0005829 // GO:0016020 // GO:0030532 // GO:0048471 // GO:0000139 // GO:0000139 // GO:0000139 // GO:0005654 // GO:0005654 // GO:0005730 // GO:0005730 // GO:0005730 // GO:0005737 // GO:0005737 // GO:0005794 // GO:0005794 // GO:0005802 // GO:0005802 // GO:0005829 // GO:0005829 // GO:0005829 // GO:0016…	Golgi membrane // nucleus // nucleoplasm // nucleolus // cytoplasm // Golgi apparatus // trans-Golgi network // cytosol // membrane // small nuclear ribonucleoprotein complex // perinuclear region of cytoplasm // Golgi membrane // Golgi membrane // Golgi membrane // nucleoplasm // nucleoplasm // nucleolus // nucleolus // nucleolus // cytoplasm // cytoplasm // Golgi apparatus // Golgi apparatus //…	GO:0005085 // GO:0005086 // GO:0017022 // GO:0034237 // GO:0005085 // GO:0005085 // GO:0005086 // GO:0005086 // GO:0017022 // GO:0017022 // GO:0034237 // GO:0034237 // GO:0034237	guanyl-nucleotide exchange factor activity // ARF guanyl-nucleotide exchange factor activity // myosin binding // protein kinase A regulatory subunit binding // guanyl-nucleotide exchange factor activity // guanyl-nucleotide exchange factor activity // ARF guanyl-nucleotide exchange factor activity // ARF guanyl-nucleotide exchange factor activity // myosin binding // myosin binding // protein ki…	Mm01239355_m1
601	601	601	601	424.39	453.711	439.05	353.196	1.24308	0.0234331	0.137908	586.424	574.194	580.309	353.196	1.64302	0.000564315	0.0837736	366.469	425.06	395.765	353.196	1.12052	0.273806	0.549342	main	TC0100001969.mm.2	NM_008678	Ncoa2	nuclear receptor coactivator 2	NM_008678	RefSeq	Mus musculus nuclear receptor coactivator 2 (Ncoa2), transcript variant a, mRNA.	FALSE	17978	Mm.2537	Q61026	chr1	GO:0000122 // GO:0006351 // GO:0006355 // GO:0010906 // GO:0032870 // GO:0032922 // GO:0045475 // GO:0045892 // GO:0045925 // GO:0045944 // GO:0045944 // GO:0048511 // GO:1904017 // GO:2000324 // GO:0006355 // GO:0007623 // GO:0016573 // GO:0030522 // GO:0032870 // GO:2000273 // GO:0030518	negative regulation of transcription from RNA polymerase II promoter // transcription, DNA-templated // regulation of transcription, DNA-templated // regulation of glucose metabolic process // cellular response to hormone stimulus // circadian regulation of gene expression // locomotor rhythm // negative regulation of transcription, DNA-templated // positive regulation of female receptivity // po…	GO:0005634 // GO:0005634 // GO:0005737 // GO:0005791 // GO:0005794 // GO:0005874 // GO:0014069 // GO:0030425 // GO:0043025 // GO:0043197 // GO:0048786 // GO:0005634 // GO:0005654	nucleus // nucleus // cytoplasm // rough endoplasmic reticulum // Golgi apparatus // microtubule // postsynaptic density // dendrite // neuronal cell body // dendritic spine // presynaptic active zone // nucleus // nucleoplasm	GO:0000978 // GO:0001162 // GO:0003682 // GO:0003713 // GO:0003713 // GO:0004402 // GO:0005102 // GO:0005515 // GO:0008134 // GO:0016922 // GO:0030165 // GO:0030331 // GO:0030374 // GO:0030374 // GO:0030375 // GO:0032403 // GO:0033142 // GO:0035257 // GO:0035259 // GO:0042974 // GO:0046965 // GO:0046966 // GO:0046983 // GO:0070182 // GO:0003713 // GO:0016922 // GO:0016922 // GO:0030374 // GO:0030…	RNA polymerase II core promoter proximal region sequence-specific DNA binding // RNA polymerase II intronic transcription regulatory region sequence-specific DNA binding // chromatin binding // transcription coactivator activity // transcription coactivator activity // histone acetyltransferase activity // receptor binding // protein binding // transcription factor binding // ligand-dependent nuc…	Mm01226638_g1
602	602	602	602	7453.98	7393.83	7423.9	22447.4	0.330724	0.0035842	0.0955134	7944.09	7573.73	7758.91	22447.4	0.345648	0.00437114	0.0985229	7795.21	9169.44	8482.33	22447.4	0.377875	0.0113587	0.257067	main	TC0100001978.mm.2	NM_028173	Tram1	translocating chain-associating membrane protein 1	NM_028173	RefSeq	Mus musculus translocating chain-associating membrane protein 1 (Tram1), mRNA.	FALSE	72265	Mm.28765	Q91V04	chr1	GO:0006810 // GO:0015031	transport // protein transport	GO:0005783 // GO:0016020 // GO:0016021 // GO:0005783 // GO:0005783 // GO:0005789	endoplasmic reticulum // membrane // integral component of membrane // endoplasmic reticulum // endoplasmic reticulum // endoplasmic reticulum membrane	GO:0003674	molecular_function	Mm00661015_m1
603	603	603	603	14143.2	15262.1	14702.7	8203.53	1.79224	0.0305728	0.150129	16971	14165	15568	8203.53	1.89772	0.0405985	0.165198	9710.01	17267	13488.5	8203.53	1.64423	0.268578	0.545005	main	TC0100001980.mm.2	NM_145381	Lactb2	lactamase, beta 2	NM_145381	RefSeq	Mus musculus lactamase, beta 2 (Lactb2), mRNA.	FALSE	212442	Mm.89572	Q99KR3	chr1	GO:0008150 // GO:0008152	biological_process // metabolic process	GO:0005739	mitochondrion	GO:0003923 // GO:0016787 // GO:0046872 // GO:0052770 // GO:0052771 // GO:0003674	GPI-anchor transamidase activity // hydrolase activity // metal ion binding // coenzyme F390-A hydrolase activity // coenzyme F390-G hydrolase activity // molecular_function	Mm01235653_m1
609	609	609	609	75482.1	76283.9	75883	81939.7	0.926083	0.43796	0.593315	86969.6	79962.1	83465.9	81939.7	1.01863	0.836365	0.893432	52656.4	76729.7	64693	81939.7	0.78952	0.342276	0.603396	main	TC0100001996.mm.2	NM_011291	Rpl7	ribosomal protein L7	NM_011291	RefSeq	Mus musculus ribosomal protein L7 (Rpl7), mRNA.	FALSE	19989	Mm.379004 // Mm.397450	P14148	chr1	GO:0006364 // GO:0006412 // GO:0042273 // GO:0000463 // GO:0002181 // GO:0006364 // GO:0006364 // GO:0042273 // GO:0042273	rRNA processing // translation // ribosomal large subunit biogenesis // maturation of LSU-rRNA from tricistronic rRNA transcript (SSU-rRNA, 5.8S rRNA, LSU-rRNA) // cytoplasmic translation // rRNA processing // rRNA processing // ribosomal large subunit biogenesis // ribosomal large subunit biogenesis	GO:0005634 // GO:0005730 // GO:0005737 // GO:0005840 // GO:0005844 // GO:0005925 // GO:0016020 // GO:0022625 // GO:0022625 // GO:0030529 // GO:0070062 // GO:0005634 // GO:0005634 // GO:0005730 // GO:0005730 // GO:0005737 // GO:0005737 // GO:0005925 // GO:0005925 // GO:0016020 // GO:0016020 // GO:0022625 // GO:0022625 // GO:0030529 // GO:0030529 // GO:0070062 // GO:0070062	nucleus // nucleolus // cytoplasm // ribosome // polysome // focal adhesion // membrane // cytosolic large ribosomal subunit // cytosolic large ribosomal subunit // ribonucleoprotein complex // extracellular exosome // nucleus // nucleus // nucleolus // nucleolus // cytoplasm // cytoplasm // focal adhesion // focal adhesion // membrane // membrane // cytosolic large ribosomal subunit // cytosolic…	GO:0003677 // GO:0003723 // GO:0003729 // GO:0003735 // GO:0042803 // GO:0044822 // GO:0003677 // GO:0003677 // GO:0003729 // GO:0003729 // GO:0003735 // GO:0042803 // GO:0042803 // GO:0044822 // GO:0044822	DNA binding // RNA binding // mRNA binding // structural constituent of ribosome // protein homodimerization activity // poly(A) RNA binding // DNA binding // DNA binding // mRNA binding // mRNA binding // structural constituent of ribosome // protein homodimerization activity // protein homodimerization activity // poly(A) RNA binding // poly(A) RNA binding	Mm02342562_gH
610	610	610	610	5600.34	6318.28	5959.31	3855.85	1.54552	0.0518937	0.183636	5582.89	5251.03	5416.96	3855.85	1.40487	0.0620723	0.192494	3734.65	4487.24	4110.94	3855.85	1.06616	0.661502	0.833223	main	TC0100001999.mm.2	NM_001111272	Stau2	staufen (RNA binding protein) homolog 2 (Drosophila)	NM_001111272	RefSeq	Mus musculus staufen (RNA binding protein) homolog 2 (Drosophila) (Stau2), transcript variant 2, mRNA.	FALSE	29819	Mm.216257	Q8CJ67	chr1	GO:0006810 // GO:0010468 // GO:0032956 // GO:0048592 // GO:0051489 // GO:0051965 // GO:0061003 // GO:1900454	transport // regulation of gene expression // regulation of actin cytoskeleton organization // eye morphogenesis // regulation of filopodium assembly // positive regulation of synapse assembly // positive regulation of dendritic spine morphogenesis // positive regulation of long term synaptic depression	GO:0005634 // GO:0005737 // GO:0005783 // GO:0005874 // GO:0010494 // GO:0016020 // GO:0030424 // GO:0030425 // GO:0031965 // GO:0043025 // GO:0043198 // GO:1990124 // GO:0005634 // GO:0005730 // GO:0005737 // GO:0016020	nucleus // cytoplasm // endoplasmic reticulum // microtubule // cytoplasmic stress granule // membrane // axon // dendrite // nuclear membrane // neuronal cell body // dendritic shaft // messenger ribonucleoprotein complex // nucleus // nucleolus // cytoplasm // membrane	GO:0003723 // GO:0003725 // GO:0019894 // GO:0030544 // GO:0043022 // GO:0044822 // GO:0051019 // GO:0003725 // GO:0044822	RNA binding // double-stranded RNA binding // kinesin binding // Hsp70 protein binding // ribosome binding // poly(A) RNA binding // mitogen-activated protein kinase binding // double-stranded RNA binding // poly(A) RNA binding	Mm00491781_m1
[truncated: 10,762 more rows]

## Sheet: 48-hpi valid genes
No.	Block	Row	Column	Expression value {Y1_48}	Expression value {Y2_48}	Average value {Y}	Average value {control}	Ratio {Y/control}	P-value {Y}	q-value {Y}	Expression value {C1_48}	Expression value {C2_48}	Average value {C}	Average value {control}	Ratio {C/control}	P-value {C}	q-value {C}	Expression value {T1_48}	Expression value {T2_48}	Average value {T}	Average value {control}	Ratio {T/control}	P-value {T}	q-value {T}	category	Probe Set ID	Gene Accession	Gene Symbol	Gene Description	mRNA Accession	mRNA Source	mRna - Description	mRNA - xhyb	EntrezGene ID	UniGene ID	SwissProt accession	Chromosome	GO Biological Process ID	GO Biological Process Term	GO Cellular Component ID	GO Cellular Component Term	GO Molecular Function ID	GO Molecular Function Term	Best Coverage TaqMan Assay
[truncated: 11,000 more rows]
